# Supplementary material for: Integrated multi‐month dispensing for HIV and hypertension in South Africa: A model of epidemiological impact and cost‐effectiveness
Source: J Int AIDS Soc. 2025 Feb 12;28(2):e26413. doi: 10.1002/jia2.26413 (PMC12020916; doi:10.1002/jia2.26413)
Supplement: Supplementary file 1 — Supporting Information [file JIA2-28-e26413-s002.xlsx]

## Sheet: README
	Cost-effectiveness for integrated multi-month dispensing service delivery for people living with HIV and hypertension
																		Fig 1. Decision tree model for HIV and HIVHTN
	Introduction: This worksheet calculates the cost-effectiveness of different MMD scenarios and strategies for HIV and HIVHTN in South Africa. The worksheet consists of the following parts: • Population: Estimate standardized age-specific target population per 100,000 (number of HIV patients and HIVHTN patients which are used/linked to the DecisionTree sheets) based on actual population number, HIV…
	For any questions, please contact to Youngji Jo, jo@uchc.edu
																		Fig 2.Markov state model

## Sheet: Costs
	Pub1	Pub2	Priv1	Priv2	Priv3								Annual cost
Drugs - ARV	90	94	101	87	144							Annual physician visit	20
Drugs - non ARV	16	5	19	17	4							Nurse visit every three month	37
Laboratory tests	59	39	65	48	0
												Annual electrolytes and urea labs	9
Staff - Clinical	113	62	117	0								Thiazide	52
Staff - Non	17	23	108	0								ACE inhibitor	69
Fixed costs	40	15	79	136	58							Calcium channel blocker	34
Fixed fee**												Beta-blocker	1
Total cost	335	238	489	288	206
Average annual cost per patient	165	138	101	87	144							Average annual cost per patient	165
Average ART treatment cost per patient per "month"	13.75	11.5	8.41667	7.25	12		12.625					Average ART treatment cost per patient per "month"	13.75
Number of visits	7.5	8	7	7.9	2.5							Number of visits	4
Average annual clinical/nonclinical staff cost and fixed cost	170	100	304	136	58							Average annual clinical/nonclinical staff cost and fixed cost	57
Average outpatient cost per person per "visit"	22.6667	12.5	43.4286	17.2152	23.2		17.5833					Average outpatient cost per person per "visit"	14.25
https://pubmed.ncbi.nlm.nih.gov/36906559/												Implications of scaling up cardiovascular disease treatment in South Africa: a microsimulation and cost-effectiveness analysis - The Lancet Global Health

## Sheet: Parameters
	1. Key parameters
	Parameter Decsription	Value in the model	Base value	Low value	High value	Reference
	Intervention strategy
a	MMD_HIVonly (1: Yes, 0: No)	1				Users may change the values 0 or 1 in the yellow cell for different MMD scenarios (See Cell B48:D64)	MMD to HIV reduce LTFU and mortality of all patients in care by 20% (Cell D20:24, D30:33)
b	MMD_HIVHTN (1: Yes, 0: No)	1					MMD to HIV or HIVHTN or both reduce LTFU and mortality of all patients in care by 20% (Cell D20:24, D30:33)
c	Integrated delivery for HIVHTN (1: Yes, 0: No)	1					Integrated MMD to HIV or HIVHTN or both reduce LTFU and mortality of all patients in care by 50% (Cell D20:24, D30:33)
	Impact of integrated MMD strategy to overall service quality
d	LTFU factor	1
e	Mortality factor	1
	Epidemic conditions
c	HIV prevalence factor	1	1	0.8	1.2
g	HIVHTN prevalence factor	1	1	0.8	1.2
	Care seeking factor	1	1	0.8	1.2
	Well controlled factor	1	1	0.8	1.2
	Transition parameters
	Incidence from HIV to HIVHTN	0	0	0	0
d	Probability of untreated HIV to Death	0.08	0.08	0.07	0.1	Johnson LF, 2017
e	Probability from HIV positive to HIV uncontrolled (care seeking)	0.6	0.6	0.4	0.9	Larson A, 2019; Harber N 2017
f	Probability from HIV uncontrolled to HIV controlled (MMD enroll)	0.7	0.7	0.5	0.9	Chimony L 2023; Conan N 2022
	Probability from uncontrolled to HIV to uncontrolled HIVHTN	0	0	0	0
g	Probability from HIV uncontrolled to LTFU§	0.15	0.15	0.075	0.225	Chauke 2020; Kebede, 2021; Bulstra CA, 2021
h	Probability from HIV uncontrolled to Death†	0.03	0.03	0.025	0.045	Cornell M 2017
	Probability from controlled to HIV to controlled HIVHTN	0		0	0
i	Probability from HIV controlled to LTFU§	0.1	0.1	0.05	0.15	Chauke 2020; Kebede, 2021; Bulstra CA, 2021
j	Probability from HIV controlled to Death†	0.01	0.01	0.005	0.015	Cornell M 2017
k	Probability from HIV_LTFU to HIV uncontrolled (re-enrollment)	0.465	0.465	0.2325	0.6975	Assumption
l	Probability from HIV_LTFU to Death	0.07	0.07	0.035	0.105	Assumption
m	Probability of untreated HIVHTN to Death	0.16	0.16	0.14	0.2	Johnson LF, 2017
n	Probability from HIVHTN positive to HIVHTN uncontrolled (care seeking)	0.5	0.5	0.4	0.8	Sigh U 2023
o	Probability from HIVHTN uncontrolled to HIVHTN controlled (MMD enroll)	0.5	0.5	0.3	0.7	Isaac D 2023
p	Probability from HIVHTN uncontrolled to LTFU§	0.15	0.15	0.075	0.225	Chauke 2020; Kebede, 2021; Bulstra CA, 2021
q	Probability from HIVHTN uncontrolled to Death†	0.06	0.06	0.05	0.09	Batavia AS 2018
r	Probability from HIVHTN controlled to LTFU§	0.1	0.1	0.05	0.15	Chauke 2020; Kebede, 2021; Bulstra CA, 2021
s	Probability from HIVHTN controlled to Death†	0.02	0.02	0.01	0.03	Batavia AS 2018
t	Probability from HIVHTN_LTFU to HIVHTN uncontrolled (re-enrollment)	0.43	0.43	0.215	0.645	Assumption
u	Probability from HIVHTN_LTFU to Death	0.14	0.14	0.07	0.21	Assumption
	Disability weight
	HIV-onTx	0.078	0.078	0.052	0.111	Global Burden of Disease Study 2019
	HIV-offTx	0.582	0.582	0.406	0.743
	HIVHTN-onTx	0.127	0.127	0.083	0.183
	HIVHTN-offTx	0.679	0.679	0.471	0.882
	Cost parameters
	ART cost per month	13	13	12	14	Long LC 2023
	HTN drug cost per month	14	14	2	85	Masuku SD 2022; Basu S 2019
	Outpatient cost per visit	18	18	13	23	Long LC 2023; Basu S 2019
	Strategies	Value in the model
	No MMD (Status quo)				Users may change the values 0 or 1 in the yellow cell for different MMD scenarios
	MMD_HIVonly (1: Yes, 0: No)	0
	MMD_HIVHTN (1: Yes, 0: No)	0
	Integrated delivery for HIVHTN (1: Yes, 0: No)	0
	MMD for HIV only
	MMD_HIVonly (1: Yes, 0: No)	1
	MMD_HIVHTN (1: Yes, 0: No)	0
	Integrated delivery for HIVHTN (1: Yes, 0: No)	0
	MMD for HIV+HIVHTN
	MMD_HIVonly (1: Yes, 0: No)	1
	MMD_HIVHTN (1: Yes, 0: No)	1
	Integrated delivery for HIVHTN (1: Yes, 0: No)	0
	Integrated MMD for HIV+HIVHTN
	MMD_HIVonly (1: Yes, 0: No)	1
	MMD_HIVHTN (1: Yes, 0: No)	1
	Integrated delivery for HIVHTN (1: Yes, 0: No)	1
	Scenarios	Value in the model
	Base case	Base	Low	High
	Probability from HIV positive to HIV uncontrolled (care seeking)	0.6	0.4	0.9
	Probability from HIV uncontrolled to HIV controlled (MMD enroll)	0.7	0.5	0.9
	Probability from HIVHTN positive to HIVHTN uncontrolled (care seeking)	0.5	0.4	0.8
	Probability from HIVHTN uncontrolled to HIVHTN controlled (MMD enroll)	0.5	0.3	0.7
	Scenario 1 : Low care seeking and low % well controlled patients
	Probability from HIV positive to HIV uncontrolled (care seeking)	0.4
	Probability from HIV uncontrolled to HIV controlled (MMD enroll)	0.5
	Probability from HIVHTN positive to HIVHTN uncontrolled (care seeking)	0.4
	Probability from HIVHTN uncontrolled to HIVHTN controlled (MMD enroll)	0.3
	Scenario 2 : Low care seeking and high % well controlled patients
	Probability from HIV positive to HIV uncontrolled (care seeking)	0.4
	Probability from HIV uncontrolled to HIV controlled (MMD enroll)	0.9
	Probability from HIVHTN positive to HIVHTN uncontrolled (care seeking)	0.4
	Probability from HIVHTN uncontrolled to HIVHTN controlled (MMD enroll)	0.7
	Scenario 3 : High care seeking and low % well controlled patients
	Probability from HIV positive to HIV uncontrolled (care seeking)	0.9
	Probability from HIV uncontrolled to HIV controlled (MMD enroll)	0.5
	Probability from HIVHTN positive to HIVHTN uncontrolled (care seeking)	0.8
	Probability from HIVHTN uncontrolled to HIVHTN controlled (MMD enroll)	0.3
	Scenario 4 : High care seeking and high % well controlled patients
	Probability from HIV positive to HIV uncontrolled (care seeking)	0.9
	Probability from HIV uncontrolled to HIV controlled (MMD enroll)	0.9
	Probability from HIVHTN positive to HIVHTN uncontrolled (care seeking)	0.8
	Probability from HIVHTN uncontrolled to HIVHTN controlled (MMD enroll)	0.7

## Sheet: Population
			Users may change the values in the yellow cell for different country example
		Total population		Total population percent		Standardized population per 100,000		HIV prevalence in total population		Estimated HIV patients		Estimated HIV only patients (without HIVHTN)		HIVHTN prevalence in total population		Estimated HIVHTN patients						Life expectancy
		M	F	M	F	M	F	M	F	M	F	M	F	M	F	M	F
	0-14	8699372	8397565	0.143995	0.138999	14399.5	13899.9	0.024	0.03	345.588	416.998					0	0					0-14	62.93
	15-24	4871405	4711861	0.0806331	0.0779922	8063.31	7799.22	0.0474687	0.104017	382.755	811.253	267.928	486.752	0.0142406	0.0416069	114.826	324.501					15-24	50.5938
	25-44	10098536	9949531	0.167154	0.164688	16715.4	16468.8	0.19109	0.343789	3194.16	5661.79	2010.34	3584.35	0.070822	0.126144	1183.82	2077.44					25-44	38.2979
	45-64	4604652	5546319	0.0762177	0.0918045	7621.77	9180.45	0.178411	0.20117	1359.81	1846.83	480.127	877.233	0.115417	0.105616	879.682	969.598					45-64	24.2569
	65+	1178007	2357237	0.0194988	0.0390177	1949.88	3901.77	0.047	0.074	91.6441	288.731	22.911	57.7463	0.03525	0.0592	68.7331	230.985					65+	10.1647
	total	29451972	30962513			48749.9	51250.1			5028.36	8608.61	2781.3	5006.09			2247.06	3602.52	13637
											13637
	Number of population in South Africa, 2022						HIV prevalence in South Africa						Hypertension prevalence among HIV patients in South Africa									Life expectancy in South Africa
	Age	M	F				Age	M	F					M	F							Age	Expectation of life at age x
	0-4	2936699	2835666				0-14	0.024	0.03				15-29	0.3	0.4							<1 year	65.2542
	5-9	2898802	2798176				15-19	0.047	0.058				30-39	0.35	0.33							1-4 years	66.1312
	10-14	2863871	2763723				20-24	0.048	0.156				40-49	0.45	0.51							5-9 years	62.5915
	15-19	2588248	2499345				25-29	0.124	0.275				50-59	0.73	0.53							10-14 years	57.7431
	20-24	2283157	2212516				30-34	0.184	0.347				60+	0.75	0.8							15-19 years	52.9063
	25-29	2547232	2505540				35-39	0.237	0.394				Reference: Magodoro et al. Association between HIV and Prevalent Hypertension and Diabetes Mellitus in South Africa: Analysis of a Nationally Representative Cross-Sectional Survey. Int J Infect Dis. 2022									20-24 years	48.2814
	30-34	2805873	2765550				40-44	0.224	0.359													25-29 years	43.9507
	35-39	2663060	2637545				45-49	0.248	0.303													30-34 years	39.9841
	40-44	2082371	2040896				50-54	0.202	0.222													35-39 years	36.368
	45-49	1366334	1384869				55-59	0.148	0.176													40-44 years	32.8889
	50-54	1376185	1588484				60+	0.047	0.074													45-49 years	29.4455
	55-59	1160010	1500933				Reference: South Africa Human Science Research Council (HSRC), The Sixth South African National HIV Prevalence, Incidence, and Behavior Survey (SABSSM VI) November 27, 2023															50-54 years	25.9441
	60-64	702123	1072033																			55-59 years	22.5159
	65-69	450634	808261				Age weighted HIV prevalence						Age weighted hypertension prevalence among HIV patients in South Africa									60-64 years	19.1221
	70-74	345767	659560					M	F					M	F							65-69 years	15.8905
	75-79	208860	441397				0-14	0.024	0.03				0-14	NA	NA							70-74 years	12.8744
	80-84	107568	249336				15-24	0.0474687	0.104017				15-24	0.3	0.4							75-79 years	9.94512
	85-89	43942	121555				25-44	0.19109	0.343789				25-44	0.370621	0.366922							80-84 years	7.14396
	90-94	15469	56913				45-64	0.178411	0.20117				45-64	0.646916	0.525006							85+ years	4.96948
	95-99	4768	17477				65+	0.047	0.074				65+	0.75	0.8							Reference: World Health Organization. Life tables by country South Africa. https://apps.who.int/gho/data/?theme=main&vid=61540
	100+	999	2738
	Reference: United Nations, Department of Economic and Social Affairs, Population Division. https://population.un.org/wpp/

## Sheet: Markov
Age 15-24																														Age 15-24 (Half-Cycle Correction)
Year	HIV	HIV_unstable	HIVHTN	Death	HIVHTN	HIVHTN_unstable	Death	HIV_unstable	HIV_stable	HIVHTN_unstable	LTFU_HIV	Death	HIV_stable	HIVHTN_stable	LTFU_HIV	Death	HIVHTN_unstable	HIVHTN_stable	LTFU_HIVHTN	Death	HIVHTN_stable	LTFU_HIVHTN	Death	LTFU_HIV	HIV_unstable	Death	LTFU_HIVHTN	HIVHTN_unstable	Death	HIV	HIV_unstable	HIVHTN	Death	HIVHTN	HIVHTN_unstable	Death	HIV_unstable	HIV_stable	HIVHTN_unstable	LTFU_HIV	Death	HIV_stable	HIVHTN_stable	LTFU_HIV	Death	HIVHTN_unstable	HIVHTN_stable	LTFU_HIVHTN	Death
1	754.68				439.328			115.466					285.269				93.3571				98.8487			353.945			247.122			498.089	226.404	0	30.1872	294.35	109.832	35.1462	373.357	40.4131	0	8.65995	1.73199	309.992	0	14.2635	1.42635	223.178	23.3393	7.00179	2.80071
2	241.498	452.808	0	60.3744	149.371	219.664	70.2924	631.248	80.8262	0	17.3199	3.46398	334.716	0	28.5269	2.85269	353	46.6786	14.0036	5.60143	133.665	9.88487	1.97697	210.431	164.584	24.7761	130.151	106.262	34.5971	159.388	298.853	0	39.8471	100.079	147.175	47.0959	474.874	261.35	0	56.0036	11.2007	537.243	0	30.9992	3.09992	293.01	111.589	33.4768	13.3907
3	77.2792	144.899	0	19.3198	50.7863	74.6857	23.8994	318.499	441.874	0	94.6873	18.9375	739.771	0	33.4716	3.34716	233.021	176.5	52.95	21.18	294.125	13.3665	2.67331	226.009	97.8505	14.7302	122.281	55.9649	18.2211	51.0043	95.6331	0	12.7511	34.0268	50.0394	16.0126	254.09	332.412	0	71.2311	14.2462	810.558	0	53.7243	5.37243	189.285	146.505	43.9515	17.5806
4	24.7294	46.3675	0	6.18234	17.2673	25.3931	8.1258	189.682	222.949	0	47.7748	9.55497	881.345	0	73.9771	7.39771	145.55	116.51	34.9531	13.9812	375.341	29.4125	5.88251	226.846	105.094	15.8207	116.947	52.581	17.1194	16.3214	30.6026	0	4.08034	11.5691	17.0134	5.44429	166.382	177.863	0	38.1136	7.62271	899.26	0	81.0558	8.10558	123.34	94.6426	28.3928	11.3571
5	7.9134	14.8376	0	1.97835	5.87089	8.63367	2.76277	143.083	132.777	0	28.4523	5.69045	917.175	0	88.1345	8.81345	101.13	72.775	21.8325	8.733	403.075	37.5341	7.50681	222.07	105.484	15.8792	109.654	50.287	16.3725	5.22284	9.79283	0	1.30571	3.9335	5.78456	1.85106	134.132	116.468	0	24.9574	4.99147	916.809	0	89.926	8.9926	90.2723	61.6701	18.501	7.40041
6	2.53229	4.74804	0	0.633072	1.9961	2.93545	0.939343	125.181	100.158	0	21.4624	4.29249	916.443	0	91.7175	9.17175	79.4143	50.5651	15.1695	6.06781	405.271	40.3075	8.0615	216.443	103.263	15.5449	102.628	47.1511	15.3515	1.67131	3.1337	0	0.417827	1.33739	1.96675	0.62936	121.184	93.8923	0	20.1198	4.02395	909.852	0	91.6809	9.16809	73.7863	45.1361	13.5408	5.41634
7	0.810332	1.51937	0	0.202583	0.678675	0.998052	0.319377	117.187	87.6265	0	18.7771	3.75542	903.261	0	91.6443	9.16443	68.1583	39.7071	11.9121	4.76486	396.346	40.5271	8.10542	211.067	100.646	15.151	96.5693	44.1301	14.3679	0.534819	1.00279	0	0.133705	0.454712	0.668695	0.213982	114.941	84.8286	0	18.1776	3.63551	894.597	0	90.9852	9.09852	64.8942	36.8931	11.0679	4.42718
8	0.259306	0.486199	0	0.0648265	0.23075	0.339338	0.108588	112.695	82.0308	0	17.578	3.51561	885.933	0	90.3261	9.03261	61.63	34.0791	10.2237	4.0895	382.863	39.6346	7.92691	206.05	98.1463	14.7747	91.3831	41.5248	13.5197	0.171142	0.320891	0	0.0427855	0.154602	0.227356	0.072754	111.094	80.4586	0	17.2411	3.44823	876.65	0	89.4597	8.94597	59.4564	32.4471	9.73412	3.89365
9	0.082978	0.155584	0	0.0207445	0.0784549	0.115375	0.0369199	109.492	78.8864	0	16.9042	3.38085	867.367	0	88.5933	8.85933	57.2828	30.815	9.24451	3.6978	367.735	38.2863	7.65727	201.311	95.8135	14.4235	86.8256	39.2947	12.7936	0.0547655	0.102685	0	0.0136914	0.0525648	0.0773011	0.0247364	108.145	77.7656	0	16.664	3.33281	857.984	0	87.665	8.7665	55.6345	29.7282	8.91846	3.56739
10	0.0265529	0.0497868	0	0.00663824	0.0266747	0.0392274	0.0125528	106.798	76.6447	0	16.4239	3.28477	848.601	0	86.7367	8.67367	53.9862	28.6414	8.59242	3.43697	352.248	36.7735	7.35469	196.77	93.6096	14.0918	82.7009	37.335	12.1556	0.0175249	0.0328593	0	0.00438124	0.017872	0.0262824	0.00841036	105.564	75.7018	0	16.2218	3.24436	839.308	0	85.7984	8.57984	52.6085	27.8173	8.34518	3.33807
11	0.00849694	0.0159318	0	0.00212424	0.00906938	0.0133373	0.00426794	104.33	74.7589	0	16.0198	3.20395	830.014	0	84.8601	8.48601	51.2307	26.9931	8.09794	3.23917	336.971	35.2248	7.04496	192.378	91.4981	13.7739	78.8841	35.5614	11.5781	732.475	665.879	0	88.7838	445.975	332.81	106.499	1963.76	1341.15	0	287.39	57.478	7852.25	0	715.558	71.5558	1225.47	609.768	182.93	73.1722
Age 25-44																														Age 25-44 (Half-Cycle Correction)
Year	HIV	HIV_unstable	HIVHTN	Death	HIVHTN	HIVHTN_unstable	Death	HIV_unstable	HIV_stable	HIVHTN_unstable	LTFU_HIV	Death	HIV_stable	HIVHTN_stable	LTFU_HIV	Death	HIVHTN_unstable	HIVHTN_stable	LTFU_HIVHTN	Death	HIVHTN_stable	LTFU_HIVHTN	Death	LTFU_HIV	HIV_unstable	Death	LTFU_HIVHTN	HIVHTN_unstable	Death	HIV	HIV_unstable	HIVHTN	Death	HIVHTN	HIVHTN_unstable	Death	HIV_unstable	HIV_stable	HIVHTN_unstable	LTFU_HIV	Death	HIV_stable	HIVHTN_stable	LTFU_HIV	Death	HIVHTN_unstable	HIVHTN_stable	LTFU_HIVHTN	Death
1	5594.69				3261.26			855.988					2114.79				693.018				733.783			2623.91			1834.46			3692.5	1678.41	0	223.788	2185.04	815.315	260.901	2767.82	299.596	0	64.1991	12.8398	2298.08	0	105.74	10.574	1656.72	173.254	51.9763	20.7905
2	1790.3	3356.82	0	447.575	1108.83	1630.63	521.802	4679.65	599.191	0	128.398	25.6796	2481.36	0	211.479	21.1479	2620.42	346.509	103.953	41.5811	992.238	73.3783	14.6757	1560	1220.12	183.674	966.148	788.817	256.824	1181.6	2215.5	0	295.4	742.915	1092.52	349.607	3520.39	1937.47	0	415.173	83.0346	3982.76	0	229.808	22.9808	2175.1	828.36	248.508	99.4032
3	572.896	1074.18	0	143.224	377.002	554.414	177.413	2361.14	3275.76	0	701.948	140.39	5484.16	0	248.136	24.8136	1729.78	1310.21	393.063	157.225	2183.38	99.2238	19.8448	1675.48	725.398	109.2	907.731	415.444	135.261	378.112	708.959	0	94.5279	252.591	371.457	118.866	1883.66	2464.28	0	528.059	105.612	6008.93	0	398.276	39.8276	1405.12	1087.55	326.265	130.506
4	183.327	343.738	0	45.8317	128.181	188.501	60.3203	1406.17	1652.8	0	354.171	70.8341	6533.7	0	548.416	54.8416	1080.46	864.89	259.467	103.787	2786.27	218.338	43.6676	1681.69	779.099	117.284	868.129	390.324	127.082	120.996	226.867	0	30.2489	85.881	126.296	40.4146	1233.45	1318.56	0	282.548	56.5097	6666.51	0	600.893	60.0893	915.591	702.56	210.768	84.3073
5	58.6646	109.996	0	14.6661	43.5814	64.0903	20.5089	1060.72	984.321	0	210.926	42.1852	6799.32	0	653.37	65.337	750.72	540.231	162.069	64.8277	2992.14	278.627	55.7253	1646.28	781.984	117.718	813.991	373.296	121.538	38.7186	72.5974	0	9.67966	29.1995	42.9405	13.741	994.363	863.413	0	185.017	37.0034	6796.61	0	666.651	66.6651	670.118	457.795	137.339	54.9354
6	18.7727	35.1988	0	4.69317	14.8177	21.7907	6.97302	928.006	742.505	0	159.108	31.8216	6793.9	0	679.932	67.9932	589.516	375.36	112.608	45.0432	3008.45	299.214	59.8429	1604.56	765.52	115.24	761.839	350.016	113.959	12.39	23.2312	0	3.09749	9.92784	14.5998	4.67192	898.375	696.054	0	149.154	29.8309	6745.03	0	679.661	67.9661	547.737	335.059	100.518	40.2071
7	6.00725	11.2636	0	1.50181	5.03801	7.40884	2.37083	868.745	649.604	0	139.201	27.8402	6696.17	0	679.39	67.939	505.959	294.758	88.4274	35.3709	2942.19	300.845	60.1689	1564.71	746.12	112.319	716.863	327.591	106.657	3.96479	7.43398	0	0.991197	3.37547	4.96392	1.58845	852.095	628.863	0	134.756	26.9513	6631.94	0	674.503	67.4503	481.729	273.869	82.1606	32.8642
8	1.92232	3.60435	0	0.48058	1.71292	2.519	0.806081	835.444	608.121	0	130.312	26.0623	6567.71	0	669.617	66.9617	457.498	252.98	75.8939	30.3575	2842.11	294.219	58.8438	1527.52	727.591	109.53	678.364	308.251	100.361	1.26873	2.37887	0	0.317183	1.14766	1.68773	0.540075	823.574	596.466	0	127.814	25.5628	6498.9	0	663.194	66.3194	441.363	240.864	72.2593	28.9037
9	0.615143	1.15339	0	0.153786	0.582394	0.856461	0.274068	811.703	584.811	0	125.317	25.0633	6430.08	0	656.771	65.6771	425.227	228.749	68.6247	27.4499	2729.8	284.211	56.8422	1492.38	710.297	106.926	644.532	291.696	94.9709	0.405994	0.761239	0	0.101499	0.390204	0.573829	0.183625	801.718	576.502	0	123.536	24.7072	6360.52	0	649.89	64.989	412.992	220.681	66.2044	26.4818
10	0.196846	0.369086	0	0.0492114	0.198014	0.291197	0.093183	791.732	568.192	0	121.755	24.3511	6290.96	0	643.008	64.3008	400.756	212.614	63.7841	25.5136	2614.84	272.98	54.5961	1458.72	693.959	104.467	613.913	277.149	90.2345	0.129918	0.243597	0	0.0324795	0.132669	0.195102	0.0624326	782.582	561.202	0	120.258	24.0515	6222.06	0	636.052	63.6052	390.528	206.496	61.9487	24.7795
11	0.0629906	0.118107	0	0.0157477	0.0673247	0.0990069	0.0316822	773.432	554.213	0	118.76	23.752	6153.17	0	629.096	62.9096	380.301	200.378	60.1134	24.0454	2501.44	261.484	52.2968	1426.16	678.306	102.111	585.58	263.983	85.9478	5430.08	4936.38	0	658.184	3310.6	2470.55	790.576	14558	9942.4	0	2130.52	426.103	58211.3	0	5304.67	530.467	9097	4526.49	1357.95	543.179
Age 45-64																														Age 45-64 (Half-Cycle Correction)
Year	HIV	HIV_unstable	HIVHTN	Death	HIVHTN	HIVHTN_unstable	Death	HIV_unstable	HIV_stable	HIVHTN_unstable	LTFU_HIV	Death	HIV_stable	HIVHTN_stable	LTFU_HIV	Death	HIVHTN_unstable	HIVHTN_stable	LTFU_HIVHTN	Death	HIVHTN_stable	LTFU_HIVHTN	Death	LTFU_HIV	HIV_unstable	Death	LTFU_HIVHTN	HIVHTN_unstable	Death	HIV	HIV_unstable	HIVHTN	Death	HIVHTN	HIVHTN_unstable	Death	HIV_unstable	HIV_stable	HIVHTN_unstable	LTFU_HIV	Death	HIV_stable	HIVHTN_stable	LTFU_HIV	Death	HIVHTN_unstable	HIVHTN_stable	LTFU_HIVHTN	Death
1	1357.36				1849.28			207.676					513.082				392.972				416.088			636.602			1040.22			895.858	407.208	0	54.2944	1239.02	462.32	147.942	671.517	72.6866	0	15.5757	3.11514	557.549	0	25.6541	2.56541	939.434	98.243	29.4729	11.7892
2	434.355	814.416	0	108.589	628.755	924.64	295.885	1135.36	145.373	0	31.1514	6.23028	602.016	0	51.3082	5.13082	1485.9	196.486	58.9458	23.5783	562.643	41.6088	8.32176	378.48	296.02	44.5621	547.849	447.294	145.631	286.674	537.515	0	71.6686	421.266	619.509	198.243	854.103	470.062	0	100.727	20.1455	966.281	0	55.7549	5.57549	1233.38	469.717	140.915	56.366
3	138.994	260.613	0	34.7484	213.777	314.378	100.601	572.849	794.75	0	170.304	34.0607	1330.54	0	60.2016	6.02016	980.862	742.948	222.884	89.1538	1238.07	56.2643	11.2529	406.498	175.993	26.4936	514.724	235.575	76.6989	91.7358	172.005	0	22.934	143.23	210.633	67.4025	457.004	597.872	0	128.115	25.6231	1457.86	0	96.6281	9.66281	796.766	616.69	185.007	74.0028
4	44.478	83.3962	0	11.1195	72.6841	106.888	34.2043	341.16	400.994	0	85.9274	17.1855	1585.18	0	133.054	13.3054	612.67	490.431	147.129	58.8517	1579.94	123.807	24.7615	408.003	189.022	28.4549	492.268	221.331	72.0613	29.3555	55.0415	0	7.33887	48.6983	71.6152	22.9169	299.254	319.903	0	68.5507	13.7101	1617.4	0	145.786	14.5786	519.181	398.383	119.515	47.806
5	14.233	26.6868	0	3.55824	24.7126	36.342	11.6295	257.348	238.812	0	51.174	10.2348	1649.62	0	158.518	15.8518	425.692	306.335	91.9005	36.7602	1696.68	157.994	31.5987	399.413	189.722	28.5602	461.569	211.675	68.9175	9.39375	17.6133	0	2.34844	16.5574	24.3492	7.79173	241.248	209.478	0	44.888	8.97761	1648.96	0	161.74	16.174	379.987	259.59	77.8771	31.1508
6	4.55455	8.53977	0	1.13864	8.40228	12.3563	3.95401	225.149	180.143	0	38.6021	7.72043	1648.31	0	164.962	16.4962	334.282	212.846	63.8537	25.5415	1705.92	169.668	33.9336	389.292	185.727	27.9589	431.996	198.475	64.6197	3.006	5.63625	0	0.7515	5.62953	8.27872	2.64919	217.96	168.874	0	36.1872	7.23744	1636.45	0	164.896	16.4896	310.591	189.993	56.998	22.7992
7	1.45745	2.73273	0	0.364364	2.85678	4.20114	1.34436	210.771	157.604	0	33.7723	6.75446	1624.6	0	164.831	16.4831	286.901	167.141	50.1422	20.0569	1668.35	170.592	34.1185	379.623	181.021	27.2504	406.493	185.758	60.4795	0.96192	1.8036	0	0.24048	1.91404	2.81476	0.900724	206.732	152.572	0	32.694	6.5388	1609.01	0	163.645	16.3645	273.162	155.296	46.5887	18.6355
8	0.466385	0.874473	0	0.116596	0.971304	1.42839	0.457084	202.692	147.54	0	31.6157	6.32313	1593.43	0	162.46	16.246	259.422	143.451	43.0352	17.2141	1611.6	166.835	33.3671	370.6	176.525	26.5736	384.663	174.792	56.909	0.307814	0.577152	0	0.0769536	0.650773	0.95702	0.306246	199.812	144.712	0	31.0097	6.20195	1576.73	0	160.901	16.0901	250.272	136.581	40.9742	16.3897
9	0.149243	0.279831	0	0.0373108	0.330243	0.485652	0.155409	196.932	141.884	0	30.4038	6.08076	1560.04	0	159.343	15.9343	241.123	129.711	38.9133	15.5653	1547.92	161.16	32.232	362.076	172.329	25.942	365.478	165.405	53.8528	0.0985006	0.184689	0	0.0246251	0.221263	0.325387	0.104124	194.509	139.868	0	29.9718	5.99436	1543.16	0	157.673	15.7673	234.185	125.136	37.5408	15.0163
10	0.0477579	0.089546	0	0.0119395	0.112283	0.165122	0.0528389	192.087	137.852	0	29.5398	5.90796	1526.29	0	156.004	15.6004	227.246	120.561	36.1684	14.4674	1482.73	154.792	30.9584	353.909	168.365	25.3453	348.116	157.156	51.167	0.0315202	0.0591004	0	0.00788005	0.0752294	0.110631	0.0354021	189.867	136.157	0	29.1764	5.83528	1509.57	0	154.316	15.4316	221.447	117.092	35.1277	14.0511
11	0.0152825	0.0286547	0	0.00382063	0.0381761	0.0561413	0.0179652	187.647	134.461	0	28.813	5.7626	1492.86	0	152.629	15.2629	215.648	113.623	34.087	13.6348	1418.43	148.273	29.6546	346.009	164.568	24.7736	332.05	149.69	48.7363	1317.42	1197.64	0	159.686	1877.26	1400.91	448.292	3532.01	2412.18	0	516.897	103.379	14123	0	1287	128.7	5158.4	2566.72	770.016	308.007
Age 65+																														Age 65+ (Half-Cycle Correction)
Year	HIV	HIV_unstable	HIVHTN	Death	HIVHTN	HIVHTN_unstable	Death	HIV_unstable	HIV_stable	HIVHTN_unstable	LTFU_HIV	Death	HIV_stable	HIVHTN_stable	LTFU_HIV	Death	HIVHTN_unstable	HIVHTN_stable	LTFU_HIVHTN	Death	HIVHTN_stable	LTFU_HIVHTN	Death	LTFU_HIV	HIV_unstable	Death	LTFU_HIVHTN	HIVHTN_unstable	Death	HIV	HIV_unstable	HIVHTN	Death	HIVHTN	HIVHTN_unstable	Death	HIV_unstable	HIV_stable	HIVHTN_unstable	LTFU_HIV	Death	HIV_stable	HIVHTN_stable	LTFU_HIV	Death	HIVHTN_unstable	HIVHTN_stable	LTFU_HIVHTN	Death
1	80.6573				299.718			12.3406					30.4885				63.6901				67.4366			37.8283			168.591			53.2338	24.1972	0	3.22629	200.811	74.9295	23.9775	39.903	4.3192	0	0.925542	0.185108	33.1308	0	1.52442	0.152442	152.257	15.9225	4.77676	1.9107
2	25.8103	48.3944	0	6.45258	101.904	149.859	47.9549	67.4654	8.6384	0	1.85108	0.370217	35.7731	0	3.04885	0.304885	240.824	31.8451	9.55352	3.82141	91.1892	6.74366	1.34873	22.4901	17.5901	2.64798	88.7915	72.4943	23.6028	17.0348	31.9403	0	4.25871	68.2758	100.406	32.1298	50.7527	27.9321	0	5.98545	1.19709	57.4185	0	3.31308	0.331308	199.897	76.1284	22.8385	9.13541
3	8.25931	15.4862	0	2.06483	34.6474	50.9521	16.3047	34.0399	47.2258	0	10.1198	2.02396	79.0639	0	3.57731	0.357731	158.971	120.412	36.1235	14.4494	200.658	9.11892	1.82378	24.155	10.4579	1.57431	83.4228	38.1803	12.4308	5.45114	10.2209	0	1.36279	23.2138	34.1379	10.9241	27.1562	35.5269	0	7.6129	1.52258	86.6293	0	5.74185	0.574185	129.134	99.9487	29.9846	11.9938
4	2.64298	4.95558	0	0.660745	11.7801	17.3237	5.54359	20.2725	23.828	0	5.10599	1.0212	94.1948	0	7.90639	0.790639	99.2972	79.4856	23.8457	9.53828	256.065	20.0658	4.01317	24.2445	11.2321	1.69085	79.7833	35.8718	11.6792	1.74437	3.27069	0	0.436091	7.89268	11.6069	3.7142	17.7823	19.0093	0	4.07343	0.814686	96.1094	0	8.66293	0.866293	84.1451	64.5671	19.3701	7.74805
5	0.845753	1.58579	0	0.211438	4.00524	5.89006	1.88482	15.2922	14.1907	0	3.04087	0.608174	98.0241	0	9.41948	0.941948	68.9931	49.6486	14.8946	5.95783	274.986	25.6065	5.1213	23.734	11.2737	1.69711	74.8079	34.3068	11.1697	0.558197	1.04662	0	0.139549	2.68351	3.94634	1.26283	14.3355	12.4476	0	2.66735	0.533469	97.985	0	9.61094	0.961094	61.5855	42.0726	12.6218	5.04871
6	0.270641	0.507452	0	0.0676602	1.36178	2.00262	0.640839	13.3788	10.7045	0	2.29382	0.458765	97.9459	0	9.80241	0.980241	54.178	34.4965	10.349	4.13958	276.484	27.4986	5.49971	23.1325	11.0363	1.66138	70.0149	32.1674	10.4731	0.178623	0.334918	0	0.0446558	0.912394	1.34176	0.429362	12.9517	10.0348	0	2.15032	0.430065	97.2415	0	9.7985	0.97985	50.3385	30.7928	9.23783	3.69513
7	0.0866051	0.162385	0	0.0216513	0.463006	0.680891	0.217885	12.5245	9.36518	0	2.00682	0.401365	96.5371	0	9.79459	0.979459	46.4989	27.089	8.1267	3.25068	270.395	27.6484	5.52968	22.5581	10.7566	1.61928	65.8815	30.1064	9.80209	0.0571594	0.107174	0	0.0142898	0.310214	0.456197	0.145983	12.2844	9.06616	0	1.94275	0.38855	95.6111	0	9.72415	0.972415	44.2721	25.1692	7.55077	3.02031
8	0.0277136	0.0519631	0	0.00692841	0.157422	0.231503	0.0740809	12.0444	8.76714	0	1.87867	0.375734	94.6851	0	9.65371	0.965371	42.0452	23.2495	6.97484	2.78994	261.197	27.0395	5.4079	22.0219	10.4895	1.57906	62.3434	28.3291	9.22341	0.018291	0.0342956	0	0.00457275	0.105473	0.155107	0.0496342	11.8733	8.59911	0	1.84267	0.368533	93.693	0	9.56111	0.956111	40.5624	22.136	6.64081	2.65633
9	0.00886836	0.0166282	0	0.00221709	0.0535235	0.078711	0.0251875	11.7021	8.43108	0	1.80666	0.361332	92.7008	0	9.46851	0.946851	39.0795	21.0226	6.30679	2.52271	250.876	26.1197	5.22394	21.5153	10.2402	1.54153	59.2341	26.8077	8.72807	0.00585312	0.0109746	0	0.00146328	0.0358607	0.0527364	0.0168756	11.5582	8.31128	0	1.78099	0.356198	91.698	0	9.3693	0.93693	37.955	20.2812	6.08436	2.43374
10	0.00283788	0.00532102	0	0.000709469	0.018198	0.0267617	0.00856376	11.4142	8.19149	0	1.75532	0.351064	90.6952	0	9.27008	0.927008	36.8305	19.5397	5.86192	2.34477	240.311	25.0876	5.01752	21.03	10.0046	1.50607	56.4202	25.4707	8.29278	0.001873	0.00351187	0	0.00046825	0.0121926	0.0179304	0.00573772	11.2823	8.09072	0	1.73373	0.346745	89.702	0	9.1698	0.91698	35.8906	18.9775	5.69325	2.2773
11	0.00090812	0.00170273	0	0.00022703	0.00618731	0.00909899	0.00291168	11.1504	7.98995	0	1.71213	0.342426	88.7087	0	9.06952	0.906952	34.9506	18.4152	5.52457	2.20983	229.889	24.0311	4.80621	20.5606	9.77897	1.4721	53.8163	24.2607	7.89883	78.2841	71.1665	0	9.48887	304.253	227.05	72.656	209.879	143.337	0	30.7151	6.14302	839.219	0	76.4761	7.64761	836.038	415.996	124.799	49.9195
																													Age group	All ages
																														HIV	HIV_unstable	HIVHTN	Death	HIVHTN	HIVHTN_unstable	Death	HIV_unstable	HIV_stable	HIVHTN_unstable	LTFU_HIV	Death	HIV_stable	HIVHTN_stable	LTFU_HIV	Death	HIVHTN_unstable	HIVHTN_stable	LTFU_HIVHTN	Death
																													Age1524	732.475	665.879	0	88.7838	445.975	332.81	106.499	1963.76	1341.15	0	287.39	57.478	7852.25	0	715.558	71.5558	1225.47	609.768	182.93	73.1722
																													Age2544	5430.08	4936.38	0	658.184	3310.6	2470.55	790.576	14558	9942.4	0	2130.52	426.103	58211.3	0	5304.67	530.467	9097	4526.49	1357.95	543.179
																													Age4564	1317.42	1197.64	0	159.686	1877.26	1400.91	448.292	3532.01	2412.18	0	516.897	103.379	14123	0	1287	128.7	5158.4	2566.72	770.016	308.007
																													Age65+	78.2841	71.1665	0	9.48887	304.253	227.05	72.656	209.879	143.337	0	30.7151	6.14302	839.219	0	76.4761	7.64761	836.038	415.996	124.799	49.9195
																													Total	7558.26	6871.07	0	916.142	5938.09	4431.32	1418.02	20263.7	13839.1	0	2965.52	593.103	81025.8	0	7383.7	738.37	16316.9	8118.98	2435.69	974.277
[truncated: 50 more columns]

## Sheet: SA1
																																			3	3
	HIV prev Low, HIVHTN pre Low									HIV prev Low, HIVHTN pre High									HIV prev High, HIVHTN pre Low									HIV prev High, HIVHTN pre High
	CareSeeking	WellControlled	DALY	Total Costs	DALY averted	Incre Cost	ICER			CareSeeking	WellControlled	DALY	Total Costs	DALY averted	Incre Cost	ICER			CareSeeking	WellControlled	DALY	Total Costs	DALY averted	Incre Cost	ICER			CareSeeking	WellControlled	DALY	Total Costs	DALY averted	Incre Cost	ICER		CareSeeking	WellControlled	DALY	Total Costs	DALY averted	Incre Cost	ICER
			119430	8.14716e+06								243675	1.65964e+07								234045	1.59923e+07								358291	2.44415e+07							238860	1.62943e+07
MMD 1	0.5	0.5	93099.3	8.84756e+06	26331	700398	26.5998		MMD 1	0.5	0.5	230028	1.45999e+07	13647.7	-1.99645e+06	-146.285		MMD 1	0.5	0.5	221378	1.40431e+07	12667.7	-1.9492e+06	-153.872		MMD 1	0.5	0.5	279298	2.65427e+07	78992.9	2.10119e+06	26.5998		0.5	0.5	186199	1.76951e+07	52661.9	1.4008e+06	26.5998
	0.5	0.75	102307	8.57929e+06	17123.1	432130	25.2366			0.5	0.75	225607	1.44575e+07	18068.8	-2.13885e+06	-118.373			0.5	0.75	216912	1.39196e+07	17132.9	-2.07273e+06	-120.979			0.5	0.75			358291	-2.44415e+07	-68.2169		0.5	0.75			238860	-1.62943e+07	-68.2169
	0.5	1	111037	8.32491e+06	8392.92	177747	21.1783			0.5	1	222329	1.43624e+07	21346.4	-2.23394e+06	-104.652			0.5	1	213644	1.38393e+07	20401.2	-2.15305e+06	-105.535			0.5	1			358291	-2.44415e+07	-68.2169		0.5	1			238860	-1.62943e+07	-68.2169
	0.5	1.25	119325	8.08342e+06	105.072	-63744.7	-606.679			0.5	1.25	219800	1.42974e+07	23875.4	-2.29898e+06	-96.2908			0.5	1.25	211145	1.37859e+07	22900.7	-2.20643e+06	-96.3477			0.5	1.25			358291	-2.44415e+07	-68.2169		0.5	1.25			238860	-1.62943e+07	-68.2169
	0.5	1.5	127203	7.85391e+06	-7772.4	-293255	37.7303			0.5	1.5	217784	1.42525e+07	25891.3	-2.34381e+06	-90.5247			0.5	1.5	209165	1.37504e+07	24880.5	-2.2419e+06	-90.1068			0.5	1.5			358291	-2.44415e+07	-68.2169		0.5	1.5			238860	-1.62943e+07	-68.2169
	0.75	0.5	98677.8	8.19786e+06	20752.4	50694.6	2.44283			0.75	0.5	214243	1.6678e+07	29432.7	81677.8	2.77507			0.75	0.5	205214	1.60067e+07	28831.7	14441.9	0.500902			0.75	0.5			358291	-2.44415e+07	-68.2169		0.75	0.5			238860	-1.62943e+07	-68.2169
	0.75	0.75	107318	7.95729e+06	12111.9	-189872	-15.6764			0.75	0.75	208951	1.65202e+07	34724.5	-76117.8	-2.19205			0.75	0.75	199879	1.58713e+07	34166.4	-121018	-3.54202			0.75	0.75			358291	-2.44415e+07	-68.2169		0.75	0.75			238860	-1.62943e+07	-68.2169
	0.75	1	115523	7.72886e+06	3907.48	-418299	-107.051			0.75	1	205027	1.6418e+07	38648.4	-178354	-4.61478			0.75	1	195973	1.57864e+07	38072.8	-205900	-5.40806			0.75	1			358291	-2.44415e+07	-68.2169		0.75	1			238860	-1.62943e+07	-68.2169
	0.75	1.25	123323	7.51173e+06	-3892.33	-635436	163.253			0.75	1.25	201995	1.6351e+07	41680.7	-245370	-5.88689			0.75	1.25	192980	1.5733e+07	41065.6	-259295	-6.31416			0.75	1.25			358291	-2.44415e+07	-68.2169		0.75	1.25			238860	-1.62943e+07	-68.2169
	0.75	1.5	130746	7.3051e+06	-11316	-842059	74.4129			0.75	1.5	199572	1.63077e+07	44103.2	-288682	-6.54561			0.75	1.5	190603	1.57005e+07	43442.3	-291758	-6.71599			0.75	1.5			358291	-2.44415e+07	-68.2169		0.75	1.5			238860	-1.62943e+07	-68.2169
	1	0.5	103586	7.62008e+06	15844.1	-527080	-33.2666			1	0.5	201367	1.83356e+07	42308.5	1.73921e+06	41.1078			1	0.5	192120	1.75598e+07	41925.7	1.56754e+06	37.3887			1	0.5			358291	-2.44415e+07	-68.2169		1	0.5			238860	-1.62943e+07	-68.2169
	1	0.75	111707	7.40383e+06	7722.9	-743336	-96.2508			1	0.75	195316	1.81668e+07	48359	1.57044e+06	32.4746			1	0.75	186031	1.74164e+07	48014.9	1.42408e+06	29.6592			1	0.75			358291	-2.44415e+07	-68.2169		1	0.75			238860	-1.62943e+07	-68.2169
	1	1	119430	7.19821e+06	0	-948958	#DIV/0!			1	1	190828	1.80606e+07	52847.4	1.4642e+06	27.7062			1	1	181569	1.73297e+07	52476.5	1.33739e+06	25.4856			1	1			358291	-2.44415e+07	-68.2169		1	1			238860	-1.62943e+07	-68.2169
	1	1.25	126783	7.00249e+06	-7352.52	-1.14467e+06	155.684			1	1.25	187355	1.79939e+07	56320.7	1.39757e+06	24.8145			1	1.25	178145	1.72783e+07	55900.5	1.28603e+06	23.0056			1	1.25			358291	-2.44415e+07	-68.2169		1	1.25			238860	-1.62943e+07	-68.2169
	1	1.5	133790	6.81602e+06	-14360.1	-1.33114e+06	92.6971			1	1.5	184575	1.7954e+07	59100.8	1.35761e+06	22.971			1	1.5	175420	1.72505e+07	58625.7	1.25816e+06	21.4608			1	1.5			358291	-2.44415e+07	-68.2169		1	1.5			238860	-1.62943e+07	-68.2169
	1.25	0.5	107923	7.10497e+06	11507.4	-1.04219e+06	-90.567			1.25	0.5	190334	1.9723e+07	53342	3.12669e+06	58.6159			1.25	0.5	180940	1.88537e+07	53105.2	2.86143e+06	53.8822			1.25	0.5			358291	-2.44415e+07	-68.2169		1.25	0.5			238860	-1.62943e+07	-68.2169
	1.25	0.75	115569	6.91008e+06	3861.54	-1.23709e+06	-320.361			1.25	0.75	183596	1.9546e+07	60079.8	2.94965e+06	49.0955			1.25	0.75	174168	1.87046e+07	59877	2.71232e+06	45.2982			1.25	0.75			358291	-2.44415e+07	-68.2169		1.25	0.75			238860	-1.62943e+07	-68.2169
	1.25	1	122850	6.72452e+06	-3420.08	-1.42265e+06	415.968			1.25	1	178595	1.94377e+07	65080.8	2.84134e+06	43.6586			1.25	1	169203	1.86178e+07	64842.7	2.62548e+06	40.4901			1.25	1			358291	-2.44415e+07	-68.2169		1.25	1			238860	-1.62943e+07	-68.2169
	1.25	1.25	129793	6.54767e+06	-10362.4	-1.59949e+06	154.356			1.25	1.25	174719	1.93729e+07	68956	2.77654e+06	40.2654			1.25	1.25	165386	1.85697e+07	68659.5	2.57739e+06	37.5387			1.25	1.25			358291	-2.44415e+07	-68.2169		1.25	1.25			238860	-1.62943e+07	-68.2169
	1.25	1.5	136418	6.37896e+06	-16988.1	-1.7682e+06	104.085			1.25	1.5	171612	1.93374e+07	72063.3	2.74106e+06	38.0368			1.25	1.5	162342	1.85474e+07	71703.5	2.55507e+06	35.6339			1.25	1.5			358291	-2.44415e+07	-68.2169		1.25	1.5			238860	-1.62943e+07	-68.2169
	1.5	0.5	111771	6.64454e+06	7659.7	-1.50262e+06	-196.173			1.5	0.5	180535	2.09272e+07	63140.6	4.33086e+06	68.5907			1.5	0.5	171029	1.99738e+07	63016.8	3.98154e+06	63.1821			1.5	0.5			358291	-2.44415e+07	-68.2169		1.5	0.5			238860	-1.62943e+07	-68.2169
	1.5	0.75	118981	6.46844e+06	449.39	-1.67872e+06	-3735.55			1.5	0.75	173157	2.07437e+07	70518.1	4.14733e+06	58.8123			1.5	0.75	163622	1.98206e+07	70423.9	3.82833e+06	54.3612			1.5	0.75			358291	-2.44415e+07	-68.2169		1.5	0.75			238860	-1.62943e+07	-68.2169
	1.5	1	125858	6.30056e+06	-6427.44	-1.8466e+06	287.3			1.5	1	167678	2.06346e+07	75997.3	4.03822e+06	53.1364			1.5	1	158186	1.97347e+07	75859.8	3.74243e+06	49.3335			1.5	1			358291	-2.44415e+07	-68.2169		1.5	1			238860	-1.62943e+07	-68.2169
	1.5	1.25	132423	6.14035e+06	-12993	-2.00681e+06	154.453			1.5	1.25	163427	2.05726e+07	80248.3	3.97623e+06	49.5491			1.5	1.25	154001	1.96907e+07	80044.3	3.69842e+06	46.2047			1.5	1.25			358291	-2.44415e+07	-68.2169		1.5	1.25			238860	-1.62943e+07	-68.2169
	1.5	1.5	138698	5.98734e+06	-19267.7	-2.15983e+06	112.096			1.5	1.5	160013	2.05423e+07	83662.1	3.94598e+06	47.1657			1.5	1.5	150658	1.96746e+07	83387.3	3.6823e+06	44.159			1.5	1.5			358291	-2.44415e+07	-68.2169		1.5	1.5			238860	-1.62943e+07	-68.2169
			322742	5.90852e+07
		Care seeking: low, Being stable after 6 months: low									Care seeking: low, Being stable after 6 months: high									Care seeking: high, Being stable after 6 months: low									Care seeking: high, Being stable after 6 months: high								Care seeking: high, Being stable after 6 months: high
	MMD: 50%	1.5	#REF!	#REF!	#REF!	#REF!	#REF!			MMD: 50%	1.5	#REF!	#REF!	#REF!	#REF!	#REF!			MMD: 50%	1.5	#REF!	#REF!	#REF!	#REF!	#REF!			MMD: 50%	1.5	#REF!	#REF!	#REF!	#REF!	#REF!		MMD: 50%	1.5	#REF!	#REF!	#REF!	#REF!	#REF!
		1.25	#REF!	#REF!	#REF!	#REF!	#REF!				1.25	#REF!	#REF!	#REF!	#REF!	#REF!				1.25	#REF!	#REF!	#REF!	#REF!	#REF!				1.25	#REF!	#REF!	#REF!	#REF!	#REF!			1.25	#REF!	#REF!	#REF!	#REF!	#REF!
		1	#REF!	#REF!	#REF!	#REF!	#REF!				1	#REF!	#REF!	#REF!	#REF!	#REF!				1	#REF!	#REF!	#REF!	#REF!	#REF!				1	#REF!	#REF!	#REF!	#REF!	#REF!			1	#REF!	#REF!	#REF!	#REF!	#REF!
		0.75	#REF!	#REF!	#REF!	#REF!	#REF!				0.75	#REF!	#REF!	#REF!	#REF!	#REF!				0.75	#REF!	#REF!	#REF!	#REF!	#REF!				0.75	#REF!	#REF!	#REF!	#REF!	#REF!			0.75	#REF!	#REF!	#REF!	#REF!	#REF!
		LTFU x0.5	#REF!	#REF!	#REF!	#REF!	#REF!				LTFU x0.5	#REF!	#REF!	#REF!	#REF!	#REF!				LTFU x0.5	#REF!	#REF!	#REF!	#REF!	#REF!				LTFU x0.5	#REF!	#REF!	#REF!	#REF!	#REF!			LTFU x0.5	#REF!	#REF!	#REF!	#REF!	#REF!
	MMD: 100%	1.5	-196.173	-3735.55	287.3	154.453	112.096			MMD: 100%	1.5	68.5907	58.8123	53.1364	49.5491	47.1657			MMD: 100%	1.5	63.1821	54.3612	49.3335	46.2047	44.159			MMD: 100%	1.5	-68.2169	-68.2169	-68.2169	-68.2169	-68.2169		MMD: 100%	1.5	-68.2169	-68.2169	-68.2169	-68.2169	-68.2169
		1.25	-90.567	-320.361	415.968	154.356	104.085				1.25	58.6159	49.0955	43.6586	40.2654	38.0368				1.25	53.8822	45.2982	40.4901	37.5387	35.6339				1.25	-68.2169	-68.2169	-68.2169	-68.2169	-68.2169			1.25	-68.2169	-68.2169	-68.2169	-68.2169	-68.2169
		1	-33.2666	-96.2508	Inf	155.684	92.6971				1	41.1078	32.4746	Inf	24.8145	22.971				1	37.3887	29.6592	Inf	23.0056	21.4608				1	-68.2169	-68.2169	Inf	-68.2169	-68.2169			1	-68.2169	-68.2169	Inf	-68.2169	-68.2169
		0.75	2.44283	-15.6764	-107.051	163.253	74.4129				0.75	2.77507	-2.19205	-4.61478	-5.88689	-6.54561				0.75	0.500902	-3.54202	-5.40806	-6.31416	-6.71599				0.75	-68.2169	-68.2169	-68.2169	-68.2169	-68.2169			0.75	-68.2169	-68.2169	-68.2169	-68.2169	-68.2169
		LTFU x0.5	26.5998	25.2366	21.1783	-606.679	37.7303				LTFU x0.5	-146.285	-118.373	-104.652	-96.2908	-90.5247				LTFU x0.5	-153.872	-120.979	-105.535	-96.3477	-90.1068				LTFU x0.5	26.5998	-68.2169	-68.2169	-68.2169	-68.2169			LTFU x0.5	26.5998	-68.2169	-68.2169	-68.2169	-68.2169
			Mortality x0.5	0.75	1	1.25	1.5					Mortality x0.5	0.75	1	1.25	1.5					Mortality x0.5	0.75	1	1.25	1.5					Mortality x0.5	0.75	1	1.25	1.5				Mortality x0.5	0.75	1	1.25	1.5
			Less cost and fewer DALY averted
			Cost saving
			Cost effective
			Cost per DALY averted >$50
										0.07	0.06
																0.75
			43.9068	40.3274	35.088	26.7092	11.2152		0.75	0.0525	0.045	0.75
			47.4447	44.6023	40.4924	34.0449	22.5177		0.625	0.04375	0.0375	0.625
			50.8097	48.626	45.5034	40.6896	32.3389		0.5	0.035	0.03	0.5
			54.0131	52.4182	50.1596	46.7318	40.9423		0.375	0.02625	0.0225	0.375
			57.0651	55.9966	54.4948	52.2452	48.5325		0.25	0.0175	0.015	0.25
			31.6348	25.967	17.7429	4.74104	-18.8797
			35.9785	31.2883	24.5861	14.2334	-3.84771
			40.0677	36.2366	30.8395	22.6775	8.91
			43.9229	40.8482	36.5738	30.2334	19.8648
			47.5627	45.1547	41.8483	37.0301	29.366
			46.3331	42.4538	36.7886	27.7669	11.2149
			50.0309	46.928	42.4573	35.4859	23.1553
			53.5302	51.1135	47.6738	42.4113	33.4003
			56.8452	55.0351	52.4866	48.6533	42.2749
			59.9885	58.7147	56.9371	54.3021	50.0255
			33.3605	27.4139	18.8059	5.25414	-19.1748
			37.9709	33.0711	26.0942	15.3799	-3.14138
			42.2884	38.2993	32.7046	24.3038	10.3041
			46.3388	43.1436	38.7245	32.2226	21.7317
			50.1451	47.6428	44.2266	39.2923	31.5552

## Sheet: Sheet1 (2)
										HIV prev Low, HIVHTN pre High									HIV prev High, HIVHTN pre Low									HIV prev High, HIVHTN pre High
	HIVprev	HIVHTNprev	DALY	Total Costs	DALY averted	Incre Cost	ICER			CareSeeking	WellControlled	DALY	Total Costs	DALY averted	Incre Cost	ICER			CareSeeking	WellControlled	DALY	Total Costs	DALY averted	Incre Cost	ICER			CareSeeking	WellControlled	DALY	Total Costs	DALY averted	Incre Cost	ICER
			238860	1.62943e+07								243675	1.65964e+07								234045	1.59923e+07								286633	1.95532e+07
MMD 1	0.5	0.5	93099.3	8.84756e+06	145761	-7.44677e+06	-51.0888		MMD 1	0.5	0.5	230028	1.45999e+07	13647.7	-1.99645e+06	-146.285		MMD 1	0.5	0.5	221378	1.40431e+07	12667.7	-1.9492e+06	-153.872		MMD 1	0.5	0.5	270843	1.71858e+07	15789.2	-2.36739e+06	-149.937
	0.5	0.75	119268	1.12878e+07	119593	-5.00648e+06	-41.8627			0.5	0.75	225607	1.44575e+07	18068.8	-2.13885e+06	-118.373			0.5	0.75	216912	1.39196e+07	17132.9	-2.07273e+06	-120.979			0.5	0.75	265511	1.70262e+07	21121	-2.52695e+06	-119.641
	0.5	1	145436	1.37281e+07	93424.5	-2.5662e+06	-27.4681			0.5	1	222329	1.43624e+07	21346.4	-2.23394e+06	-104.652			0.5	1	213644	1.38393e+07	20401.2	-2.15305e+06	-105.535			0.5	1	261584	1.6921e+07	25048.5	-2.63219e+06	-105.084
	0.5	1.25	171604	1.61684e+07	67256.2	-125912	-1.87212			0.5	1.25	219800	1.42974e+07	23875.4	-2.29898e+06	-96.2908			0.5	1.25	211145	1.37859e+07	22900.7	-2.20643e+06	-96.3477			0.5	1.25	258567	1.68499e+07	28065.6	-2.70324e+06	-96.3186
	0.5	1.5	197773	1.86087e+07	41087.9	2.31437e+06	56.3273			0.5	1.5	217784	1.42525e+07	25891.3	-2.34381e+06	-90.5247			0.5	1.5	209165	1.37504e+07	24880.5	-2.2419e+06	-90.1068			0.5	1.5	256169	1.68018e+07	30463.1	-2.75142e+06	-90.3199
	0.75	0.5	113481	1.08311e+07	125380	-5.46327e+06	-43.5737			0.75	0.5	214243	1.6678e+07	29432.7	81677.8	2.77507			0.75	0.5	205214	1.60067e+07	28831.7	14441.9	0.500902			0.75	0.5	251674	1.96109e+07	34958.7	57671.8	1.64972
	0.75	0.75	139649	1.32713e+07	99211.6	-3.02298e+06	-30.4701			0.75	0.75	208951	1.65202e+07	34724.5	-76117.8	-2.19205			0.75	0.75	199879	1.58713e+07	34166.4	-121018	-3.54202			0.75	0.75	245298	1.94349e+07	41334.6	-118282	-2.86157
	0.75	1	165817	1.57116e+07	73043.2	-582700	-7.97747			0.75	1	205027	1.6418e+07	38648.4	-178354	-4.61478			0.75	1	195973	1.57864e+07	38072.8	-205900	-5.40806			0.75	1	240600	1.93226e+07	46032.7	-230552	-5.00844
	0.75	1.25	191986	1.81519e+07	46874.9	1.85758e+06	39.6285			0.75	1.25	201995	1.6351e+07	41680.7	-245370	-5.88689			0.75	1.25	192980	1.5733e+07	41065.6	-259295	-6.31416			0.75	1.25	236985	1.92504e+07	49647.8	-302799	-6.09894
	0.75	1.5	218154	2.05922e+07	20706.6	4.29787e+06	207.56			0.75	1.5	199572	1.63077e+07	44103.2	-288682	-6.54561			0.75	1.5	190603	1.57005e+07	43442.3	-291758	-6.71599			0.75	1.5	234105	1.92049e+07	52527.3	-348264	-6.63016
	1	0.5	133862	1.28146e+07	104999	-3.47977e+06	-33.1412			1	0.5	201367	1.83356e+07	42308.5	1.73921e+06	41.1078			1	0.5	192120	1.75598e+07	41925.7	1.56754e+06	37.3887			1	0.5	236092	2.15372e+07	50540.5	1.98405e+06	39.2567
	1	0.75	160030	1.52548e+07	78830.2	-1.03949e+06	-13.1864			1	0.75	195316	1.81668e+07	48359	1.57044e+06	32.4746			1	0.75	186031	1.74164e+07	48014.9	1.42408e+06	29.6592			1	0.75	228808	2.13499e+07	57824.3	1.79671e+06	31.0719
	1	1	186199	1.76951e+07	52661.9	1.4008e+06	26.5998			1	1	190828	1.80606e+07	52847.4	1.4642e+06	27.7062			1	1	181569	1.73297e+07	52476.5	1.33739e+06	25.4856			1	1	223438	2.12341e+07	63194.3	1.68096e+06	26.5998
	1	1.25	212367	2.01354e+07	26493.6	3.84108e+06	144.981			1	1.25	187355	1.79939e+07	56320.7	1.39757e+06	24.8145			1	1.25	178145	1.72783e+07	55900.5	1.28603e+06	23.0056			1	1.25	219300	2.11634e+07	67332.7	1.61016e+06	23.9135
	1	1.5	238535	2.25757e+07	325.297	6.28137e+06	19309.6			1	1.5	184575	1.7954e+07	59100.8	1.35761e+06	22.971			1	1.5	175420	1.72505e+07	58625.7	1.25816e+06	21.4608			1	1.5	215997	2.11227e+07	70635.9	1.56946e+06	22.219
	1.25	0.5	154243	1.47981e+07	84617.3	-1.49628e+06	-17.6829			1.25	0.5	190334	1.9723e+07	53342	3.12669e+06	58.6159			1.25	0.5	180940	1.88537e+07	53105.2	2.86143e+06	53.8822			1.25	0.5	222764	2.31461e+07	63868.3	3.59287e+06	56.2543
	1.25	0.75	180411	1.72383e+07	58448.9	944007	16.151			1.25	0.75	183596	1.9546e+07	60079.8	2.94965e+06	49.0955			1.25	0.75	174168	1.87046e+07	59877	2.71232e+06	45.2982			1.25	0.75	214658	2.29504e+07	71974.1	3.39718e+06	47.2001
	1.25	1	206580	1.96786e+07	32280.6	3.38429e+06	104.84			1.25	1	178595	1.94377e+07	65080.8	2.84134e+06	43.6586			1.25	1	169203	1.86178e+07	64842.7	2.62548e+06	40.4901			1.25	1	208678	2.28333e+07	77954.1	3.28009e+06	42.0772
	1.25	1.25	232748	2.21189e+07	6112.3	5.82458e+06	952.927			1.25	1.25	174719	1.93729e+07	68956	2.77654e+06	40.2654			1.25	1.25	165386	1.85697e+07	68659.5	2.57739e+06	37.5387			1.25	1.25	204063	2.27656e+07	82569.3	3.21236e+06	38.905
	1.25	1.5	258916	2.45592e+07	-20056	8.26486e+06	-412.089			1.25	1.5	171612	1.93374e+07	72063.3	2.74106e+06	38.0368			1.25	1.5	162342	1.85474e+07	71703.5	2.55507e+06	35.6339			1.25	1.5	200372	2.27309e+07	86260.1	3.17768e+06	36.8383
	1.5	0.5	174624	1.67815e+07	64235.9	487219	7.58483			1.5	0.5	180535	2.09272e+07	63140.6	4.33086e+06	68.5907			1.5	0.5	171029	1.99738e+07	63016.8	3.98154e+06	63.1821			1.5	0.5	210938	2.45406e+07	75694.5	4.98744e+06	65.8891
	1.5	0.75	200793	1.92218e+07	38067.6	2.9275e+06	76.9027			1.5	0.75	173157	2.07437e+07	70518.1	4.14733e+06	58.8123			1.5	0.75	163622	1.98206e+07	70423.9	3.82833e+06	54.3612			1.5	0.75	202067	2.43386e+07	84565.2	4.7854e+06	56.5883
	1.5	1	226961	2.16621e+07	11899.3	5.36779e+06	451.101			1.5	1	167678	2.06346e+07	75997.3	4.03822e+06	53.1364			1.5	1	158186	1.97347e+07	75859.8	3.74243e+06	49.3335			1.5	1	195518	2.42216e+07	91114.2	4.66839e+06	51.2367
	1.5	1.25	253129	2.41024e+07	-14269	7.80807e+06	-547.205			1.5	1.25	163427	2.05726e+07	80248.3	3.97623e+06	49.5491			1.5	1.25	154001	1.96907e+07	80044.3	3.69842e+06	46.2047			1.5	1.25	190457	2.4158e+07	96175.5	4.60479e+06	47.879
	1.5	1.5	279298	2.65427e+07	-40437.3	1.02484e+07	-253.438			1.5	1.5	160013	2.05423e+07	83662.1	3.94598e+06	47.1657			1.5	1.5	150658	1.96746e+07	83387.3	3.6823e+06	44.159			1.5	1.5	186403	2.41302e+07	100230	4.57697e+06	45.6648
			322742	5.90852e+07
		Care seeking: low, Being stable after 6 months: low									Care seeking: low, Being stable after 6 months: high									Care seeking: high, Being stable after 6 months: low									Care seeking: high, Being stable after 6 months: high
	MMD: 50%	1.5	#REF!	#REF!	#REF!	#REF!	#REF!			MMD: 50%	1.5	#REF!	#REF!	#REF!	#REF!	#REF!			MMD: 50%	1.5	#REF!	#REF!	#REF!	#REF!	#REF!			MMD: 50%	1.5	#REF!	#REF!	#REF!	#REF!	#REF!
		1.25	#REF!	#REF!	#REF!	#REF!	#REF!				1.25	#REF!	#REF!	#REF!	#REF!	#REF!				1.25	#REF!	#REF!	#REF!	#REF!	#REF!				1.25	#REF!	#REF!	#REF!	#REF!	#REF!
		1	#REF!	#REF!	#REF!	#REF!	#REF!				1	#REF!	#REF!	#REF!	#REF!	#REF!				1	#REF!	#REF!	#REF!	#REF!	#REF!				1	#REF!	#REF!	#REF!	#REF!	#REF!
		0.75	#REF!	#REF!	#REF!	#REF!	#REF!				0.75	#REF!	#REF!	#REF!	#REF!	#REF!				0.75	#REF!	#REF!	#REF!	#REF!	#REF!				0.75	#REF!	#REF!	#REF!	#REF!	#REF!
		LTFU x0.5	#REF!	#REF!	#REF!	#REF!	#REF!				LTFU x0.5	#REF!	#REF!	#REF!	#REF!	#REF!				LTFU x0.5	#REF!	#REF!	#REF!	#REF!	#REF!				LTFU x0.5	#REF!	#REF!	#REF!	#REF!	#REF!
	MMD: 100%	1.5	7.58483	76.9027	451.101	-547.205	-253.438			MMD: 100%	1.5	68.5907	58.8123	53.1364	49.5491	47.1657			MMD: 100%	1.5	63.1821	54.3612	49.3335	46.2047	44.159			MMD: 100%	1.5	65.8891	56.5883	51.2367	47.879	45.6648
		1.25	-17.6829	16.151	104.84	952.927	-412.089				1.25	58.6159	49.0955	43.6586	40.2654	38.0368				1.25	53.8822	45.2982	40.4901	37.5387	35.6339				1.25	56.2543	47.2001	42.0772	38.905	36.8383
		1	-33.1412	-13.1864	Inf	144.981	19309.6				1	41.1078	32.4746	Inf	24.8145	22.971				1	37.3887	29.6592	Inf	23.0056	21.4608				1	39.2567	31.0719	Inf	23.9135	22.219
		0.75	-43.5737	-30.4701	-7.97747	39.6285	207.56				0.75	2.77507	-2.19205	-4.61478	-5.88689	-6.54561				0.75	0.500902	-3.54202	-5.40806	-6.31416	-6.71599				0.75	1.64972	-2.86157	-5.00844	-6.09894	-6.63016
		HIV x0.5	-51.0888	-41.8627	-27.4681	-1.87212	56.3273				LTFU x0.5	-146.285	-118.373	-104.652	-96.2908	-90.5247				LTFU x0.5	-153.872	-120.979	-105.535	-96.3477	-90.1068				LTFU x0.5	-149.937	-119.641	-105.084	-96.3186	-90.3199
			HIVHTN x0.5	0.75	1	1.25	1.5					Mortality x0.5	0.75	1	1.25	1.5					Mortality x0.5	0.75	1	1.25	1.5					Mortality x0.5	0.75	1	1.25	1.5
			Less cost and fewer DALY averted
			Cost saving
			Cost effective
			Cost per DALY averted >$50
										0.07	0.06
																0.75
			43.9068	40.3274	35.088	26.7092	11.2152		0.75	0.0525	0.045	0.75
			47.4447	44.6023	40.4924	34.0449	22.5177		0.625	0.04375	0.0375	0.625
			50.8097	48.626	45.5034	40.6896	32.3389		0.5	0.035	0.03	0.5
			54.0131	52.4182	50.1596	46.7318	40.9423		0.375	0.02625	0.0225	0.375
			57.0651	55.9966	54.4948	52.2452	48.5325		0.25	0.0175	0.015	0.25
			31.6348	25.967	17.7429	4.74104	-18.8797
			35.9785	31.2883	24.5861	14.2334	-3.84771
			40.0677	36.2366	30.8395	22.6775	8.91
			43.9229	40.8482	36.5738	30.2334	19.8648
			47.5627	45.1547	41.8483	37.0301	29.366
			46.3331	42.4538	36.7886	27.7669	11.2149
			50.0309	46.928	42.4573	35.4859	23.1553
			53.5302	51.1135	47.6738	42.4113	33.4003
			56.8452	55.0351	52.4866	48.6533	42.2749
			59.9885	58.7147	56.9371	54.3021	50.0255
			33.3605	27.4139	18.8059	5.25414	-19.1748
			37.9709	33.0711	26.0942	15.3799	-3.14138
			42.2884	38.2993	32.7046	24.3038	10.3041
			46.3388	43.1436	38.7245	32.2226	21.7317
			50.1451	47.6428	44.2266	39.2923	31.5552

## Sheet: Sheet1 (3)
	CareSeeking low Well controlled low									CareSeeking High Well controlled High									HIV prev High, HIVHTN pre Low									CareSeeking high Well controlled high
	HIVprev	HIVHTNprev	DALY	Total Costs	DALY averted	Incre Cost	ICER			CareSeeking	WellControlled	DALY	Total Costs	DALY averted	Incre Cost	ICER			CareSeeking	WellControlled	DALY	Total Costs	DALY averted	Incre Cost	ICER			CareSeeking	WellControlled	DALY	Total Costs	DALY averted	Incre Cost	ICER
			269488	1.24861e+07								243675	1.65964e+07								234045	1.59923e+07								213150	1.91825e+07
MMD 1	0.5	0.5	112851	7.16075e+06	156637	-5.32537e+06	-33.9983		MMD 1	0.5	0.5	230028	1.45999e+07	13647.7	-1.99645e+06	-146.285		MMD 1	0.5	0.5	221378	1.40431e+07	12667.7	-1.9492e+06	-153.872		MMD 1	0.5	0.5	77667.9	1.00542e+07	135482	-9.12825e+06	-67.376
	0.5	0.75	143767	9.12494e+06	125721	-3.36118e+06	-26.7354			0.5	0.75	225607	1.44575e+07	18068.8	-2.13885e+06	-118.373			0.5	0.75	216912	1.39196e+07	17132.9	-2.07273e+06	-120.979			0.5	0.75	100008	1.2839e+07	113142	-6.34352e+06	-56.0671
	0.5	1	174683	1.10891e+07	94804.6	-1.39699e+06	-14.7355			0.5	1	222329	1.43624e+07	21346.4	-2.23394e+06	-104.652			0.5	1	213644	1.38393e+07	20401.2	-2.15305e+06	-105.535			0.5	1	122349	1.56237e+07	90801.2	-3.5588e+06	-39.1933
	0.5	1.25	205599	1.30533e+07	63888.6	567196	8.8779			0.5	1.25	219800	1.42974e+07	23875.4	-2.29898e+06	-96.2908			0.5	1.25	211145	1.37859e+07	22900.7	-2.20643e+06	-96.3477			0.5	1.25	144689	1.84084e+07	68460.7	-774071	-11.3068
	0.5	1.5	236515	1.50175e+07	32972.6	2.53139e+06	76.7724			0.5	1.5	217784	1.42525e+07	25891.3	-2.34381e+06	-90.5247			0.5	1.5	209165	1.37504e+07	24880.5	-2.2419e+06	-90.1068			0.5	1.5	167030	2.11931e+07	46120.3	2.01066e+06	43.5959
	0.75	0.5	138361	8.77694e+06	131127	-3.70919e+06	-28.287			0.75	0.5	214243	1.6678e+07	29432.7	81677.8	2.77507			0.75	0.5	205214	1.60067e+07	28831.7	14441.9	0.500902			0.75	0.5	94161.3	1.22966e+07	118989	-6.88586e+06	-57.8699
	0.75	0.75	169277	1.07411e+07	100211	-1.745e+06	-17.4133			0.75	0.75	208951	1.65202e+07	34724.5	-76117.8	-2.19205			0.75	0.75	199879	1.58713e+07	34166.4	-121018	-3.54202			0.75	0.75	116502	1.50813e+07	96648.2	-4.10113e+06	-42.4336
	0.75	1	200193	1.27053e+07	69294.8	219192	3.16318			0.75	1	205027	1.6418e+07	38648.4	-178354	-4.61478			0.75	1	195973	1.57864e+07	38072.8	-205900	-5.40806			0.75	1	138842	1.78661e+07	74307.7	-1.31641e+06	-17.7156
	0.75	1.25	231109	1.46695e+07	38378.9	2.18338e+06	56.8902			0.75	1.25	201995	1.6351e+07	41680.7	-245370	-5.88689			0.75	1.25	192980	1.5733e+07	41065.6	-259295	-6.31416			0.75	1.25	161183	2.06508e+07	51967.3	1.46832e+06	28.2547
	0.75	1.5	262025	1.66337e+07	7462.89	4.14757e+06	555.759			0.75	1.5	199572	1.63077e+07	44103.2	-288682	-6.54561			0.75	1.5	190603	1.57005e+07	43442.3	-291758	-6.71599			0.75	1.5	183523	2.34355e+07	29626.8	4.25305e+06	143.554
	1	0.5	163871	1.03931e+07	105617	-2.093e+06	-19.8169			1	0.5	201367	1.83356e+07	42308.5	1.73921e+06	41.1078			1	0.5	192120	1.75598e+07	41925.7	1.56754e+06	37.3887			1	0.5	110655	1.4539e+07	102495	-4.64347e+06	-45.3042
	1	0.75	194787	1.23573e+07	74701.1	-128812	-1.72436			1	0.75	195316	1.81668e+07	48359	1.57044e+06	32.4746			1	0.75	186031	1.74164e+07	48014.9	1.42408e+06	29.6592			1	0.75	132995	1.73237e+07	80154.8	-1.85874e+06	-23.1894
	1	1	225703	1.43215e+07	43785.1	1.83538e+06	41.9178			1	1	190828	1.80606e+07	52847.4	1.4642e+06	27.7062			1	1	181569	1.73297e+07	52476.5	1.33739e+06	25.4856			1	1	155336	2.01085e+07	57814.3	925984	16.0165
	1	1.25	256619	1.62857e+07	12869.2	3.79957e+06	295.246			1	1.25	187355	1.79939e+07	56320.7	1.39757e+06	24.8145			1	1.25	178145	1.72783e+07	55900.5	1.28603e+06	23.0056			1	1.25	177676	2.28932e+07	35473.8	3.71071e+06	104.604
	1	1.5	287535	1.82499e+07	-18046.8	5.76376e+06	-319.378			1	1.5	184575	1.7954e+07	59100.8	1.35761e+06	22.971			1	1.5	175420	1.72505e+07	58625.7	1.25816e+06	21.4608			1	1.5	200017	2.56779e+07	13133.3	6.49544e+06	494.576
	1.25	0.5	189381	1.20093e+07	80107.4	-476816	-5.95221			1.25	0.5	190334	1.9723e+07	53342	3.12669e+06	58.6159			1.25	0.5	180940	1.88537e+07	53105.2	2.86143e+06	53.8822			1.25	0.5	127148	1.67814e+07	86001.8	-2.40108e+06	-27.9189
	1.25	0.75	220296	1.39735e+07	49191.4	1.48737e+06	30.2365			1.25	0.75	183596	1.9546e+07	60079.8	2.94965e+06	49.0955			1.25	0.75	174168	1.87046e+07	59877	2.71232e+06	45.2982			1.25	0.75	149489	1.95661e+07	63661.3	383649	6.02641
	1.25	1	251212	1.59377e+07	18275.4	3.45156e+06	188.864			1.25	1	178595	1.94377e+07	65080.8	2.84134e+06	43.6586			1.25	1	169203	1.86178e+07	64842.7	2.62548e+06	40.4901			1.25	1	171829	2.23509e+07	41320.8	3.16837e+06	76.6775
	1.25	1.25	282128	1.79019e+07	-12640.5	5.41575e+06	-428.443			1.25	1.25	174719	1.93729e+07	68956	2.77654e+06	40.2654			1.25	1.25	165386	1.85697e+07	68659.5	2.57739e+06	37.5387			1.25	1.25	194170	2.51356e+07	18980.3	5.9531e+06	313.646
	1.25	1.5	313044	1.98661e+07	-43556.5	7.37994e+06	-169.434			1.25	1.5	171612	1.93374e+07	72063.3	2.74106e+06	38.0368			1.25	1.5	162342	1.85474e+07	71703.5	2.55507e+06	35.6339			1.25	1.5	216510	2.79203e+07	-3360.13	8.73783e+06	-2600.44
	1.5	0.5	214890	1.36255e+07	54597.7	1.13937e+06	20.8685			1.5	0.5	180535	2.09272e+07	63140.6	4.33086e+06	68.5907			1.5	0.5	171029	1.99738e+07	63016.8	3.98154e+06	63.1821			1.5	0.5	143642	1.90238e+07	69508.3	-158687	-2.28299
	1.5	0.75	245806	1.55897e+07	23681.7	3.10356e+06	131.053			1.5	0.75	173157	2.07437e+07	70518.1	4.14733e+06	58.8123			1.5	0.75	163622	1.98206e+07	70423.9	3.82833e+06	54.3612			1.5	0.75	165982	2.18085e+07	47167.8	2.62604e+06	55.6744
	1.5	1	276722	1.75539e+07	-7234.28	5.06775e+06	-700.519			1.5	1	167678	2.06346e+07	75997.3	4.03822e+06	53.1364			1.5	1	158186	1.97347e+07	75859.8	3.74243e+06	49.3335			1.5	1	188323	2.45932e+07	24827.4	5.41077e+06	217.936
	1.5	1.25	307638	1.95181e+07	-38150.3	7.03194e+06	-184.322			1.5	1.25	163427	2.05726e+07	80248.3	3.97623e+06	49.5491			1.5	1.25	154001	1.96907e+07	80044.3	3.69842e+06	46.2047			1.5	1.25	210663	2.7378e+07	2486.88	8.19549e+06	3295.49
	1.5	1.5	338554	2.14823e+07	-69066.2	8.99613e+06	-130.254			1.5	1.5	160013	2.05423e+07	83662.1	3.94598e+06	47.1657			1.5	1.5	150658	1.96746e+07	83387.3	3.6823e+06	44.159			1.5	1.5	233004	3.01627e+07	-19853.6	1.09802e+07	-553.059
			322742	5.90852e+07
		Care seeking: low, Being stable after 6 months: low									Care seeking: low, Being stable after 6 months: high									Care seeking: high, Being stable after 6 months: low									Care seeking: high, Being stable after 6 months: high
	MMD: 50%	1.5	#REF!	#REF!	#REF!	#REF!	#REF!			MMD: 50%	1.5	#REF!	#REF!	#REF!	#REF!	#REF!			MMD: 50%	1.5	#REF!	#REF!	#REF!	#REF!	#REF!			MMD: 50%	1.5	#REF!	#REF!	#REF!	#REF!	#REF!
		1.25	#REF!	#REF!	#REF!	#REF!	#REF!				1.25	#REF!	#REF!	#REF!	#REF!	#REF!				1.25	#REF!	#REF!	#REF!	#REF!	#REF!				1.25	#REF!	#REF!	#REF!	#REF!	#REF!
		1	#REF!	#REF!	#REF!	#REF!	#REF!				1	#REF!	#REF!	#REF!	#REF!	#REF!				1	#REF!	#REF!	#REF!	#REF!	#REF!				1	#REF!	#REF!	#REF!	#REF!	#REF!
		0.75	#REF!	#REF!	#REF!	#REF!	#REF!				0.75	#REF!	#REF!	#REF!	#REF!	#REF!				0.75	#REF!	#REF!	#REF!	#REF!	#REF!				0.75	#REF!	#REF!	#REF!	#REF!	#REF!
		LTFU x0.5	#REF!	#REF!	#REF!	#REF!	#REF!				LTFU x0.5	#REF!	#REF!	#REF!	#REF!	#REF!				LTFU x0.5	#REF!	#REF!	#REF!	#REF!	#REF!				LTFU x0.5	#REF!	#REF!	#REF!	#REF!	#REF!
	MMD: 100%	1.5	20.8685	131.053	-700.519	-184.322	-130.254			MMD: 100%	1.5	68.5907	58.8123	53.1364	49.5491	47.1657			MMD: 100%	1.5	63.1821	54.3612	49.3335	46.2047	44.159			MMD: 100%	1.5	-2.28299	55.6744	217.936	3295.49	-553.059
		1.25	-5.95221	30.2365	188.864	-428.443	-169.434				1.25	58.6159	49.0955	43.6586	40.2654	38.0368				1.25	53.8822	45.2982	40.4901	37.5387	35.6339				1.25	-27.9189	6.02641	76.6775	313.646	-2600.44
		1	-19.8169	-1.72436	Inf	295.246	-319.378				1	41.1078	32.4746	Inf	24.8145	22.971				1	37.3887	29.6592	Inf	23.0056	21.4608				1	-45.3042	-23.1894	Inf	104.604	494.576
		0.75	-28.287	-17.4133	3.16318	56.8902	555.759				0.75	2.77507	-2.19205	-4.61478	-5.88689	-6.54561				0.75	0.500902	-3.54202	-5.40806	-6.31416	-6.71599				0.75	-57.8699	-42.4336	-17.7156	28.2547	143.554
		HIV x0.5	-33.9983	-26.7354	-14.7355	8.8779	76.7724				LTFU x0.5	-146.285	-118.373	-104.652	-96.2908	-90.5247				LTFU x0.5	-153.872	-120.979	-105.535	-96.3477	-90.1068				LTFU x0.5	-67.376	-56.0671	-39.1933	-11.3068	43.5959
			HIVHTN x0.5	0.75	1	1.25	1.5					Mortality x0.5	0.75	1	1.25	1.5					Mortality x0.5	0.75	1	1.25	1.5					Mortality x0.5	0.75	1	1.25	1.5
			Less cost and fewer DALY averted
			Cost saving
			Cost effective
			Cost per DALY averted >$50
										0.07	0.06
																0.75
			43.9068	40.3274	35.088	26.7092	11.2152		0.75	0.0525	0.045	0.75
			47.4447	44.6023	40.4924	34.0449	22.5177		0.625	0.04375	0.0375	0.625
			50.8097	48.626	45.5034	40.6896	32.3389		0.5	0.035	0.03	0.5
			54.0131	52.4182	50.1596	46.7318	40.9423		0.375	0.02625	0.0225	0.375
			57.0651	55.9966	54.4948	52.2452	48.5325		0.25	0.0175	0.015	0.25
			31.6348	25.967	17.7429	4.74104	-18.8797
			35.9785	31.2883	24.5861	14.2334	-3.84771
			40.0677	36.2366	30.8395	22.6775	8.91
			43.9229	40.8482	36.5738	30.2334	19.8648
			47.5627	45.1547	41.8483	37.0301	29.366
			46.3331	42.4538	36.7886	27.7669	11.2149
			50.0309	46.928	42.4573	35.4859	23.1553
			53.5302	51.1135	47.6738	42.4113	33.4003
			56.8452	55.0351	52.4866	48.6533	42.2749
			59.9885	58.7147	56.9371	54.3021	50.0255
			33.3605	27.4139	18.8059	5.25414	-19.1748
			37.9709	33.0711	26.0942	15.3799	-3.14138
			42.2884	38.2993	32.7046	24.3038	10.3041
			46.3388	43.1436	38.7245	32.2226	21.7317
			50.1451	47.6428	44.2266	39.2923	31.5552

## Sheet: DecisionTree
	Policy/Intervention choice or target
	HIV								Target
	Impact of the percent of MMD enrollment among stable patients								1
	HIVNCD
	Impact to the percent of MMD enrollment among stable patients								1
	Integration (1: Yes, 0: No)								1
																			Male		Female		All
					0.3	0.3		1	1	LTFU			Survival	M	F				HIV	HIVHTN	HIV	HIVHTN	HIV	HIVHTN
					Unstable			Conventional		M	F			6.72768	12.2223		15-24	Pop	267.928	114.826	486.752	324.501	754.68	439.328
					M	F		M	F	7.23406	13.1423			50.4796	90.0031			Unstable	40.993	24.4006	74.4731	68.9565	115.466	93.3571
					48.2271	87.6154		48.2271	87.6154	54.2791	96.7776			12.056	22.0273			Stable	101.277	25.8359	183.992	73.0128	285.269	98.8487
					361.861	645.184		361.861	645.184	12.9634	23.6853			0.575296	1.45001			LTFU	125.658	64.5898	228.287	182.532	353.945	247.122
					86.4228	157.902		86.4228	157.902	0.618598	1.55915							Total	267.928	114.826	486.752	324.501	754.68	439.328
					4.12399	10.3943		4.12399	10.3943				Dead	0.506384	0.919961
														3.79954	6.77443		25-44	Pop	2010.34	1183.82	3584.35	2077.44	5594.69	3261.26
														0.90744	1.65797			Unstable	307.582	251.562	548.406	441.456	855.988	693.018
														0.0433019	0.10914			Stable	759.907	266.36	1354.89	467.424	2114.79	733.783
																		LTFU	942.848	665.899	1681.06	1168.56	2623.91	1834.46
																		Total	2010.34	1183.82	3584.35	2077.44	5594.69	3261.26
										On Tx			Survival	M	F
										M	F			39.7632	72.2389		45-64	Pop	480.127	879.682	877.233	969.598	1357.36	1849.28
										40.993	74.4731			298.354	531.954			Unstable	73.4594	186.932	134.217	206.039	207.676	392.972
										307.582	548.406			71.2556	130.19			Stable	181.488	197.928	331.594	218.159	513.082	416.088
										73.4594	134.217			3.40023	8.57012			LTFU	225.18	494.821	411.422	545.399	636.602	1040.22
										3.50539	8.83518							Total	480.127	879.682	877.233	969.598	1357.36	1849.28
													Dead	1.22979	2.23419
														9.22745	16.4522		65+	Pop	22.911	68.7331	57.7463	230.985	80.6573	299.718
														2.20378	4.0265			Unstable	3.50539	14.6058	8.83518	49.0843	12.3406	63.6901
														0.105162	0.265055			Stable	8.66037	15.4649	21.8281	51.9716	30.4885	67.4366
			0.6	0.6														LTFU	10.7453	38.6624	27.083	129.929	37.8283	168.591
			Seeking care															Total	22.911	68.7331	57.7463	230.985	80.6573	299.718
			M	F
			160.757	292.051						LTFU			Survival	M	F
			1206.2	2150.61						M	F			0	0
			288.076	526.34						0	0			0	0
			13.7466	34.6478						0	0			0	0
										0	0			0	0
										0	0
								0	0				Dead	0	0
								Conventional						0	0
								M	F					0	0
								0	0					0	0
								0	0
								0	0
								0	0	On Tx			Survival	M	F
										M	F			0	0
										0	0			0	0
										0	0			0	0
										0	0			0	0
										0	0
													Dead	0	0
														0	0
														0	0
					0.7	0.7								0	0
	HIV				Stable
Age	M	F			M	F				LTFU			Survival	M	F
15-24	267.928	486.752			112.53	204.436				M	F			10.4653	19.0125
25-44	2010.34	3584.35			844.342	1505.43				11.253	20.4436			78.5238	140.005
45-64	480.127	877.233			201.653	368.438				84.4342	150.543			18.7538	34.2647
65+	22.911	57.7463			9.62263	24.2534				20.1653	36.8438			0.894905	2.25557
total	2781.3	5006.09						1	1	0.962263	2.42534
								MMD					Dead	0.787709	1.43105
								M	F					5.91039	10.538
								112.53	204.436					1.41157	2.57907
								844.342	1505.43					0.0673584	0.169774
								201.653	368.438
								9.62263	24.2534
										On Tx			Survival	M	F
										M	F			100.264	182.152
										101.277	183.992			752.308	1341.34
										759.907	1354.89			179.673	328.278
										181.488	331.594			8.57377	21.6098
										8.66037	21.8281
													Dead	1.01277	1.83992
														7.59907	13.5489
														1.81488	3.31594
														0.0866037	0.218281
			0.4	0.4									Survival	M	F
			No seeking care											98.5976	179.125
			M	F										739.804	1319.04
			107.171	194.701										176.687	322.822
			804.135	1433.74										8.43126	21.2506
			192.051	350.893
			9.16441	23.0985									Dead	8.5737	15.5761
														64.3308	114.699
														15.3641	28.0715
														0.733153	1.84788
										LTFU			Survival	M	F
										M	F			3.70315	10.4652
										4.30599	12.1688			38.1782	66.9974
										44.3933	77.904			28.3697	31.2695
					0.5	0.5		1	1	32.9881	36.3599			2.21664	7.44927
					Unstable			Conventional		2.57749	8.66194
					M	F		M	F				Dead	0.602838	10.9066
					28.7066	81.1253		28.7066	81.1253					6.21506	5.09039
					295.955	519.36		295.955	519.36					4.61833	1.21267
					219.92	242.399		219.92	242.399					0.360849	0
					17.1833	57.7463		17.1833	57.7463
										On Tx			Survival	M	F
										M	F			22.9366	64.8191
										24.4006	68.9565			236.468	414.969
										251.562	441.456			175.716	193.677
										186.932	206.039			13.7294	46.1393
										14.6058	49.0843
													Dead	1.46404	4.13739
														15.0937	26.4874
														11.2159	12.3624
			0.5	0.5										0.876347	2.94506
			Seeking care
			M	F
			57.4132	162.251
			591.91	1038.72						LTFU			Survival	M	F
			439.841	484.799						M	F			0	0
			34.3665	115.493						0	0			0	0
										0	0			0	0
										0	0			0	0
										0	0
								0	0				Dead	0	0
								Conventional						0	0
								M	F					0	0
								0	0					0	0
								0	0
								0	0	On Tx			Survival	M	F
								0	0	M	F			0	0
										0	0			0	0
										0	0			0	0
										0	0			0	0
										0	0
	HIVHTN												Dead	0	0
Age	M	F			0.5	0.5								0	0
15-24	114.826	324.501			Stable									0	0
25-44	1183.82	2077.44			M	F								0	0
45-64	879.682	969.598			28.7066	81.1253
65+	68.7331	230.985			295.955	519.36
total	2247.06	3602.52			219.92	242.399				LTFU			Survival	M	F
					17.1833	57.7463				M	F			2.46877	6.97678
										2.87066	8.11253			25.4521	44.6649
										29.5955	51.936			18.9132	20.8463
								1	1	21.992	24.2399			1.47776	4.96618
								MMD		1.71833	5.77463
								M	F				Dead	0.401892	1.13575
								28.7066	81.1253					4.14337	7.27104
								295.955	519.36					3.07889	3.39359
								219.92	242.399					0.240566	0.808448
								17.1833	57.7463
										On Tx			Survival	M	F
										M	F			25.3192	71.5525
										25.8359	73.0128			261.032	458.075
										266.36	467.424			193.97	213.796
										197.928	218.159			15.1556	50.9322
										15.4649	51.9716
													Dead	0.516719	1.46026
														5.32719	9.34848
														3.95857	4.36319
														0.309299	1.03943
			0.5	0.5									Survival	M	F
			No seeking care											48.2271	136.291
			M	F										497.205	872.525
			57.4132	162.251										369.466	407.231
			591.91	1038.72										28.8679	97.0137
			439.841	484.799
			34.3665	115.493									Dead	9.18611	25.9601
														94.7056	166.195
														70.3745	77.5678
														5.49865	18.4788

## Sheet: ICER_All
Scenario	Care seeking	% well-controlled patients	% Integrated MMD enrollment	Number of patients																									Life Years		DALY								Health systems costs						ICER
				Total deaths	Total patients	Total patients in care	HIV	HIVHTN	Total patients entering into health systems (new/re-engagement)	HIV	HIVHTN	Total patients not in multimonth dispensing	HIV	HIVHTN	Total patients in multi-months dispensing	HIV	HIVHTN	Total controlled patients who enrolled to MMD	HIV	HIVHTN	Total controlled patients who do not enrolled to MMD	HIV	HIVHTN	Total LTFU	MMD HIV switch	MMD HIVHTN switch	Integration switch	Discount Factor	Total Life Years (undiscounted)	Total LIfeYears (discounted)	YLD- On Tx, HIV	YLD- On Tx, HIVHTN	YLD- Off Tx, HIV	YLD-Off Tx, HIVHTN	YLL: HIV	YLL: HIVHTN	Life expectancy	Total DALYs (discounted)	ART cost	HTN drug cost	Outpatient vist for not well controlled patients cost	Outpatient visit for well controlled patients cost (with MMD)	Outpatient visit for well controlled patients cost (without MMD)	Total cost (discounted)	Increased stable patients	Deaths averted	DALY averted	Incremental Cost	Cost per stable patient
Base case	HIV: 60% HIVHTN: 50%	HIV: 70% HIVHTN: 50%	No MMD (Status quo)	12856.9	27273.9	125478	80731.6	44746.4	36139.7	22609.7	13530	37088.7	21844.3	15244.4	85979.4	57734.9	28244.5	0	0	0	85979.4	57734.9	28244.5	55561.7	160	160	80		192126	171435	5474.06	4916.69	22202.4	16562.6	184197	218462		451815	1.91986e+07	7.30614e+06	3.76799e+06	0	8.22412e+06	3.41193e+07	3.41193e+07	Ref	Ref	Ref	Ref
			MMD for HIV only	11559.9	27273.9	138950	88379.8	50570.6	33381.5	20713.6	12667.9	37275	21494.6	15780.4	99512.1	65882.7	33629.3	65882.7	65882.7	0	33629.3	0	33629.3	49237.2	80	160	80		199521	177626	5996.22	5562.6	19998.1	15338.5	163349	199149		409393	2.13388e+07	8.30083e+06	3.81999e+06	2.37178e+06	4.84263e+06	3.59625e+07	13532.6	1297.03	42421.5	1.84326e+06	136.208
			MMD for HIV+HIVHTN	11559.9	27273.9	138950	88379.8	50570.6	33381.5	20713.6	12667.9	37275	21494.6	15780.4	99512.1	65882.7	33629.3	99512.1	65882.7	33629.3	0	0	0	49237.2	80	80	80		199521	177626	5996.22	5562.6	19998.1	15338.5	163349	199149		409393	2.13388e+07	8.30083e+06	3.81999e+06	4.79309e+06	0	3.38517e+07	13532.6	1297.03	42421.5	-267621	-19.7759
			Integrated MMD for HIV+HIVHTN	9151.18	27273.9	163360	101899	61461	28281.9	17295.5	10986.4	36580.6	20263.7	16316.9	125345	81025.8	44319.6	125345	81025.8	44319.6	0	0	0	37274.7	80	80	40		212697	188631	6924.5	6780.74	15981.9	12903	126569	162003		331162	2.52604e+07	1.01869e+07	3.80862e+06	4.51243e+06	0	3.85602e+07	39365.9	3705.73	120653	4.44088e+06	112.81
Scenario 1	Low (HIV: 40% HIVHTN: 40%)	Low (HIV: 50% HIVHTN: 30%)	No MMD (Status quo)	13692.2	27273.9	113113	72811.5	40301.2	35746.6	22405.8	13340.8	45688.4	26496.4	19192	65467.6	45550.9	19916.7	0	0	0	65467.6	45550.9	19916.7	55095.6	160	160	80		186083	166315	4933.43	4418.98	24718.4	17517.5	198696	231028		481313	1.73403e+07	6.57026e+06	4.67139e+06	0	6.14767e+06	3.07049e+07	Ref	Ref	Ref	Ref	Ref
			MMD for HIV only	12463.9	27273.9	125472	79746.2	45725.9	33258.8	20699.7	12559.1	47251.7	26732.8	20518.9	76568.9	52452.1	24116.8	52452.1	52452.1	0	24116.8	0	24116.8	49345.4	80	160	80		192997	172097	5409.19	5021.46	22723.2	16408.4	178996	212777		441335	1.9316e+07	7.49879e+06	4.87948e+06	1.88828e+06	3.47282e+06	3.26893e+07	11101.3	1228.32	39977.5	1.98435e+06	178.749
			MMD for HIV+HIVHTN	12463.9	27273.9	125472	79746.2	45725.9	33258.8	20699.7	12559.1	47251.7	26732.8	20518.9	76568.9	52452.1	24116.8	76568.9	52452.1	24116.8	0	0	0	49345.4	80	80	80		192997	172097	5409.19	5021.46	22723.2	16408.4	178996	212777		441335	1.9316e+07	7.49879e+06	4.87948e+06	3.62469e+06	0	3.11882e+07	11101.3	1228.32	39977.5	483318	43.537
			Integrated MMD for HIV+HIVHTN	10143.9	27273.9	148166	92092.8	56073.4	28614.7	17606.9	11007.7	49146.1	26511.5	22634.6	98191.1	65494.5	32696.7	98191.1	65494.5	32696.7	0	0	0	38368.3	80	80	40		205537	182557	6260.93	6180.7	19068.5	14162.7	143963	176779		366414	2.29846e+07	9.29566e+06	5.16822e+06	3.53488e+06	0	3.60286e+07	32723.5	3548.3	114899	5.32368e+06	162.687
Scenario 2	Low (HIV: 40% HIVHTN: 40%)	High (HIV: 90% HIVHTN: 70%)	No MMD (Status quo)	12837.3	27273.9	119398	75604.9	43792.8	35164.6	22003.3	13161.3	29770.6	17764	12006.6	87929	57198.5	30730.5	0	0	0	87929	57198.5	30730.5	54002.1	160	160	80		191533	170897	5129.38	4814.34	24289.8	17309.7	187156	215813		454512	1.83611e+07	7.17983e+06	3.00796e+06	0	8.54349e+06	3.27346e+07	Ref	Ref	Ref	Ref	Ref
			MMD for HIV only	11648.4	27273.9	131481	82324.9	49155.9	32655.6	20310.2	12345.4	29531.8	17346.9	12184.9	100559	64527.2	36031.4	64527.2	64527.2	0	36031.4	0	36031.4	48143.7	80	160	80		198065	176351	5589.68	5410.08	22301.1	16140.6	168622	197804		415867	2.02941e+07	8.10034e+06	3.0036e+06	2.32298e+06	5.18852e+06	3.42629e+07	12629.6	1188.84	38645.3	1.52827e+06	121.007
			MMD for HIV+HIVHTN	11648.4	27273.9	131481	82324.9	49155.9	32655.6	20310.2	12345.4	29531.8	17346.9	12184.9	100559	64527.2	36031.4	100559	64527.2	36031.4	0	0	0	48143.7	80	80	80		198065	176351	5589.68	5410.08	22301.1	16140.6	168622	197804		415867	2.02941e+07	8.10034e+06	3.0036e+06	4.91724e+06	0	3.20013e+07	12629.6	1188.84	38645.3	-733353	-58.0661
			Integrated MMD for HIV+HIVHTN	9470.34	27273.9	153132	94100.8	59030.8	28056.3	17281.7	10774.6	28323.8	16178	12145.8	124217	77919.6	46297.6	124217	77919.6	46297.6	0	0	0	37178.9	80	80	40		209551	185917	6400.99	6516.36	18709.5	13849.1	136228	163804		345508	2.37964e+07	9.81849e+06	2.91381e+06	4.47182e+06	0	3.5973e+07	36288.2	3366.93	109005	3.2384e+06	89.2413
Scenario 3	High (HIV: 90% HIVHTN: 80%)	Low (HIV: 50% HIVHTN: 30%)	No MMD (Status quo)	13031.7	27273.9	131332	84376.9	46955.6	36632.4	22703.1	13929.3	48743.1	27735	21008.2	79794.1	55299.2	24494.9	0	0	0	79794.1	55299.2	24494.9	56559.4	160	160	80		192318	171676	5744.47	5185.24	20416.6	15019.9	184555	222242		453164	2.00518e+07	7.64451e+06	5.02209e+06	0	7.5088e+06	3.58994e+07	Ref	Ref	Ref	Ref	Ref
			MMD for HIV only	11591.8	27273.9	146871	93095.6	53775.4	33541.3	20582.9	12958.4	50149.2	27704	22445.2	94011.8	64117.4	29894.4	64117.4	64117.4	0	29894.4	0	29894.4	49654.6	80	160	80		201037	179011	6336.63	5936.84	17982.3	13666.8	161152	200589		405663	2.24891e+07	8.79307e+06	5.2268e+06	2.30823e+06	4.3048e+06	3.8384e+07	14217.8	1439.82	47500.3	2.48464e+06	174.756
			MMD for HIV+HIVHTN	11591.8	27273.9	146871	93095.6	53775.4	33541.3	20582.9	12958.4	50149.2	27704	22445.2	94011.8	64117.4	29894.4	94011.8	64117.4	29894.4	0	0	0	49654.6	80	80	80		201037	179011	6336.63	5936.84	17982.3	13666.8	161152	200589		405663	2.24891e+07	8.79307e+06	5.2268e+06	4.46063e+06	0	3.65024e+07	14217.8	1439.82	47500.3	603014	42.4128
			Integrated MMD for HIV+HIVHTN	8843.58	27273.9	175595	108708	66886.2	27745.6	16721.3	11024.2	51427.2	26788.7	24638.5	121969	80920.1	41048.6	121969	80920.1	41048.6	0	0	0	36361.3	80	80	40		216978	192388	7403.3	7395.04	13492.5	10906.2	119222	157376		315796	2.70498e+07	1.10354e+07	5.47673e+06	4.39087e+06	0	4.252e+07	42174.6	4188.09	137368	6.62059e+06	156.98
Scenario 4	High (HIV: 90% HIVHTN: 80%)	High (HIV: 90% HIVHTN: 70%)	No MMD (Status quo)	12027.8	27273.9	139656	88097.7	51558.2	35885.3	22175	13710.3	30685.5	17991.1	12694.5	106345	68841.2	37504.2	0	0	0	106345	68841.2	37504.2	55270.4	160	160	80		199522	177794	6004	5703.04	19874.5	14778.8	170643	203987		420990	2.13768e+07	8.43337e+06	3.12336e+06	0	1.03572e+07	3.85661e+07	Ref	Ref	Ref	Ref	Ref
			MMD for HIV only	10629.9	27273.9	154855	96539.3	58316.1	32772.3	20075.8	12696.5	30033.1	17259.4	12773.8	122292	78071.8	44219.9	78071.8	78071.8	0	44219.9	0	44219.9	48223.3	80	160	80		207769	184718	6576.1	6447.84	17448.3	13348.3	148624	182520		374964	2.37627e+07	9.57494e+06	3.08209e+06	2.81059e+06	6.36767e+06	4.05144e+07	15946.4	1397.85	46026.4	1.94831e+06	122.179
			MMD for HIV+HIVHTN	10629.9	27273.9	154855	96539.3	58316.1	32772.3	20075.8	12696.5	30033.1	17259.4	12773.8	122292	78071.8	44219.9	122292	78071.8	44219.9	0	0	0	48223.3	80	80	80		207769	184718	6576.1	6447.84	17448.3	13348.3	148624	182520		374964	2.37627e+07	9.57494e+06	3.08209e+06	5.99442e+06	0	3.77072e+07	15946.4	1397.85	46026.4	-858861	-53.8593
			Integrated MMD for HIV+HIVHTN	8045.24	27273.9	182217	111393	70824	27037.4	16302.4	10735	27870.2	15415.8	12454.4	152326	95023.3	57302.3	152326	95023.3	57302.3	0	0	0	34926.9	80	80	40		222344	196923	7589.2	7838.88	13039	10523.2	109895	141605		290491	2.81106e+07	1.17191e+07	2.90337e+06	5.48372e+06	0	4.26614e+07	45980.3	3982.53	130500	4.0953e+06	89.0663
[truncated: 4 more columns]

[truncated: 2 more sheets: ICER_Age, Reference]
